# Supplementary material for: The ZmWAKL–ZmWIK–ZmBLK1–ZmRBOH4 module provides quantitative resistance to gray leaf spot in maize
Source: Nat Genet. 2024 Jan 18;56(2):315–26. doi: 10.1038/s41588-023-01644-z (PMC10864183; doi:10.1038/s41588-023-01644-z)
Supplement: Supplementary file 4 — Statistical supporting data of Supplementary Figs. 1, 3, 5, 6 and 8. [file 41588_2023_1644_MOESM4_ESM.xlsx]

## Sheet: Source Data Supplementary Fig 1
Supplementary Fig. 1c
	Zm00001d008457						Zm00001d008458						Zm00001d008459						Zm00001d008460
	NIL-Q11			NIL-Y32			NIL-Q11			NIL-Y32			NIL-Q11			NIL-Y32			NIL-Q11			NIL-Y32
	Root	Stem	Leaf	Root	Stem	Leaf	Root	Stem	Leaf	Root	Stem	Leaf	Root	Stem	Leaf	Root	Stem	Leaf	Root	Stem	Leaf	Root	Stem	Leaf
repeat 1	0.096723	0.024293	0.13742	0.102711	0.026461	0.008953	1.17691	0.218141	2.37019	0.915945	0.307076	1	7.11e-05	0.000119	0	0.00879	0.002756	0.002967	0.000233	0.000146	9.45e-05	9.98e-05	0.000152	0.000116
repeat 2	0.085377	0.0235195	0.094732	0.133662	0.0391006	0.005934	1.16204	0.23871	1.83825	1.2072	0.478525	1.07923	0.000213	0.000321	0.000227	0.002003	0.000473833	0.001456	0.000101	7.58408e-05	7.14e-05	0.00011	0.000226218	0.000219
repeat 3	0.08745	0.02441	0.1047	0.13214	0.03421	0.006874	1.16851	0.23141	1.95464	1.14714	0.40251	1.03474	0.00047	4.1e-06	4e-05	0.046	0.00089	0.00152	0.00016	1.4e-06	1.47e-06	6e-05	1.4e-05	0.00017

## Sheet: Source Data Supplementary Fig 3
Supplementary Fig. 3b																								Supplementary Fig. 3d
	Heading								Silking								Anthesis								Heading								Silking								Anthesis
	B73	C#1	C#2	C#3					B73	C#1	C#2	C#3					B73	C#1	C#2	C#3					B73	O#1	O#2	O#3	O#4	O#5			B73	O#1	O#2	O#3	O#4	O#5			B73	O#1	O#2	O#3	O#4	O#5
repeat 1	63.7561	64	60.9167	63.1429				repeat 1	69.0976	68.8461	67.25	68.6429				repeat 1	67.0732	67.2308	64.9167	66.6429				repeat 1	61.8033	62.6429	62.4286	60.875	60.4375	63		repeat 1	66.7869	67.5714	66.9286	66.5	65.4375	68.4444		repeat 1	65.5082	66.0714	65.5714	65.125	64.8125	66.6667
repeat 2	62.8333	60.9804	63.8	60.5333				repeat 2	68.3333	66.7549	70.4	64.6				repeat 2	66.6905	65.25	68	64.2				repeat 2	62.2429	64.3077	62.1538	61.25	62.4375	61.3571		repeat 2	67.4286	69.3077	66.9231	67.25	68.25	66.3571		repeat 2	65.8	67.4615	65.6154	65.25	65.625	65.2143
repeat 3	62.9429	61.2308	62.75	61.5294				repeat 3	67.8	66.5385	69.1667	65.4706				repeat 3	66.3143	65.0769	66.6667	64.6471				repeat 3	65.1633	63	67.875	63.7143	65.0769	66.0833		repeat 3	70.9388	68.75	72.125	69.2857	70.6923	71.8333		repeat 3	68.7143	66.875	70.875	67.8571	68.8461	69.6667
ANOVA								ANOVA								ANOVA								ANOVA								ANOVA								ANOVA
	SS	df	MS	F	P-value	F crit			SS	df	MS	F	P-value	F crit			SS	df	MS	F	P-value	F crit			SS	df	MS	F	P-value	F crit			SS	df	MS	F	P-value	F crit			SS	df	MS	F	P-value	F crit
Treatment (between columns)	3.4764	3	1.1588	0.669239	0.594329	4.06618		Treatment (between columns)	12.8187	3	4.2729	1.87885	0.211543	4.06618		Treatment (between columns)	4.39843	3	1.46614	1.03632	0.427109	4.06618		Treatment (between columns)	8.49828	5	1.69966	0.363347	0.863946	3.10588		Treatment (between columns)	2.72665	5	0.545331	0.104129	0.989319	3.10588		Treatment (between columns)	3.34943	5	0.669886	0.160677	0.972349	3.10588
Residual (within colums)	13.8522	8	1.73152					Residual (within colums)	18.1936	8	2.27421					Residual (within colums)	11.3181	8	1.41476					Residual (within colums)	56.1333	12	4.67777					Residual (within colums)	62.8446	12	5.23705					Residual (within colums)	50.0298	12	4.16915
Total	17.3286	11						Total	31.0123	11						Total	15.7165	11						Total	64.6316	17						Total	65.5713	17						Total	53.3793	17
Tukey multiple comparisons								Tukey multiple comparisons								Tukey multiple comparisons								Tukey multiple comparisons								Tukey multiple comparisons								Tukey multiple comparisons
		diff	se	p-value	95% CI					diff	se	p-value	95% CI					diff	se	p-value	95% CI					diff	se	p-value	95% CI					diff	se	p-value	95% CI					diff	se	p-value	95% CI
					lwr	upr							lwr	upr							lwr	upr							lwr	upr							lwr	upr							lwr	upr
B73	C#1	1.10667	1.07439	0.737732	-2.3339	4.54724		B73	C#1	1.03	1.23157	0.836057	-2.91391	4.97391		B73	C#1	0.836667	0.969997	0.823664	-2.26961	3.94294		B73	O#1	-0.24705	1.76593	0.99999	-6.17868	5.68458		B73	O#1	-0.158296	1.86852	0.999999	-6.43451	6.11792		B73	O#1	-0.128496	1.66716	0.999999	-5.72837	5.47138
	C#2	0.686667	1.07439	0.916404	-2.7539	4.12724			C#2	-0.53	1.23157	0.971572	-4.47391	3.41391			C#2	0.16	0.969997	0.998267	-2.94627	3.26627			O#2	-1.08267	1.76593	0.987904	-7.0143	4.84895			O#2	-0.274139	1.86852	0.999988	-6.55035	6.00207			O#2	-0.679776	1.66716	0.99816	-6.27965	4.9201
	C#3	1.44333	1.07439	0.563742	-1.99724	4.8839			C#3	2.17333	1.23157	0.354579	-1.77058	6.11724			C#3	1.52667	0.969997	0.442726	-1.57961	4.63294			O#3	1.12337	1.76593	0.985755	-4.80826	7.055			O#3	0.706174	1.86852	0.998718	-5.57004	6.98239			O#3	0.596781	1.66716	0.999012	-5.00309	6.19665
C#1	B73	-1.10667	1.07439	0.737732	-4.54724	2.3339		C#1	B73	-1.03	1.23157	0.836057	-4.97391	2.91391		C#1	B73	-0.836667	0.969997	0.823664	-3.94294	2.26961			O#4	0.41916	1.76593	0.999866	-5.51247	6.35079			O#4	0.258141	1.86852	0.999991	-6.01807	6.53435			O#4	0.246277	1.66716	0.999987	-5.35359	5.84615
	C#2	-0.42	1.07439	0.978346	-3.86057	3.02057			C#2	-1.56	1.23157	0.606296	-5.50391	2.38391			C#2	-0.676667	0.969997	0.895202	-3.78294	2.42961			O#5	-0.410356	1.76593	0.999879	-6.34198	5.52127			O#5	-0.493559	1.86852	0.999774	-6.76977	5.78265			O#5	-0.508383	1.66716	0.999545	-6.10825	5.09149
	C#3	0.336667	1.07439	0.988537	-3.1039	3.77724			C#3	1.14333	1.23157	0.791144	-2.80058	5.08724			C#3	0.69	0.969997	0.889877	-2.41627	3.79627		O#1	B73	0.24705	1.76593	0.99999	-5.68458	6.17868		O#1	B73	0.158296	1.86852	0.999999	-6.11792	6.43451		O#1	B73	0.128496	1.66716	0.999999	-5.47138	5.72837
C#2	B73	-0.686667	1.07439	0.916404	-4.12724	2.7539		C#2	B73	0.53	1.23157	0.971572	-3.41391	4.47391		C#2	B73	-0.16	0.969997	0.998267	-3.26627	2.94627			O#2	-0.835623	1.76593	0.996292	-6.76725	5.096			O#2	-0.115843	1.86852	1	-6.39206	6.16037			O#2	-0.55128	1.66716	0.999326	-6.15115	5.04859
	C#1	0.42	1.07439	0.978346	-3.02057	3.86057			C#1	1.56	1.23157	0.606296	-2.38391	5.50391			C#1	0.676667	0.969997	0.895202	-2.42961	3.78294			O#3	1.37042	1.76593	0.966577	-4.56121	7.30205			O#3	0.86447	1.86852	0.996662	-5.41174	7.14068			O#3	0.725277	1.66716	0.9975	-4.8746	6.32515
	C#3	0.756667	1.07439	0.89263	-2.6839	4.19724			C#3	2.70333	1.23157	0.204138	-1.24058	6.64724			C#3	1.36667	0.969997	0.528075	-1.73961	4.47294			O#4	0.66621	1.76593	0.998729	-5.26542	6.59784			O#4	0.416437	1.86852	0.999902	-5.85978	6.69265			O#4	0.374773	1.66716	0.999898	-5.2251	5.97465
C#3	B73	-1.44333	1.07439	0.563742	-4.8839	1.99724		C#3	B73	-2.17333	1.23157	0.354579	-6.11724	1.77058		C#3	B73	-1.52667	0.969997	0.442726	-4.63294	1.57961			O#5	-0.163307	1.76593	0.999999	-6.09493	5.76832			O#5	-0.335263	1.86852	0.999966	-6.61148	5.94095			O#5	-0.379887	1.66716	0.99989	-5.97976	5.21999
	C#1	-0.336667	1.07439	0.988537	-3.77724	3.1039			C#1	-1.14333	1.23157	0.791144	-5.08724	2.80058			C#1	-0.69	0.969997	0.889877	-3.79627	2.41627		O#2	B73	1.08267	1.76593	0.987904	-4.84895	7.0143		O#2	B73	0.274139	1.86852	0.999988	-6.00207	6.55035		O#2	B73	0.679776	1.66716	0.99816	-4.9201	6.27965
	C#2	-0.756667	1.07439	0.89263	-4.19724	2.6839			C#2	-2.70333	1.23157	0.204138	-6.64724	1.24058			C#2	-1.36667	0.969997	0.528075	-4.47294	1.73961			O#1	0.835623	1.76593	0.996292	-5.096	6.76725			O#1	0.115843	1.86852	1	-6.16037	6.39206			O#1	0.55128	1.66716	0.999326	-5.04859	6.15115
* The significance level of the mean difference is 0.05.								* The significance level of the mean difference is 0.05.								* The significance level of the mean difference is 0.05.									O#3	2.20604	1.76593	0.80537	-3.72558	8.13767			O#3	0.980313	1.86852	0.994021	-5.2959	7.25653			O#3	1.27656	1.66716	0.968391	-4.32332	6.87643
																									O#4	1.50183	1.76593	0.951422	-4.42979	7.43346			O#4	0.53228	1.86852	0.999673	-5.74393	6.80849			O#4	0.926053	1.66716	0.992241	-4.67382	6.52593
	repeat 1																								O#5	0.672317	1.76593	0.998673	-5.25931	6.60394			O#5	-0.21942	1.86852	0.999996	-6.49563	6.05679			O#5	0.171393	1.66716	0.999998	-5.42848	5.77127
	B73			C#1			C#2			C#3														O#3	B73	-1.12337	1.76593	0.985755	-7.055	4.80826		O#3	B73	-0.706174	1.86852	0.998718	-6.98239	5.57004		O#3	B73	-0.596781	1.66716	0.999012	-6.19665	5.00309
	Heading	Silking	Anthesis	Heading	Silking	Anthesis	Heading	Silking	Anthesis	Heading	Silking	Anthesis													O#1	-1.37042	1.76593	0.966577	-7.30205	4.56121			O#1	-0.86447	1.86852	0.996662	-7.14068	5.41174			O#1	-0.725277	1.66716	0.9975	-6.32515	4.8746
	60	66	65	64	71	67	62	67	66	60	64	64													O#2	-2.20604	1.76593	0.80537	-8.13767	3.72558			O#2	-0.980313	1.86852	0.994021	-7.25653	5.2959			O#2	-1.27656	1.66716	0.968391	-6.87643	4.32332
	60	65	65	64	69	67	62	68	65	60	68	65													O#4	-0.70421	1.76593	0.998344	-6.63584	5.22742			O#4	-0.448033	1.86852	0.999859	-6.72425	5.82818			O#4	-0.350503	1.66716	0.999926	-5.95038	5.24937
	63	67	66	63	69	67	60	69	65	60	67	65													O#5	-1.53373	1.76593	0.947173	-7.46535	4.3979			O#5	-1.19973	1.86852	0.98516	-7.47595	5.07648			O#5	-1.10516	1.66716	0.982931	-6.70504	4.49471
	63	68	67	63	69	67	60	67	65	63	67	66												O#4	B73	-0.41916	1.76593	0.999866	-6.35079	5.51247		O#4	B73	-0.258141	1.86852	0.999991	-6.53435	6.01807		O#4	B73	-0.246277	1.66716	0.999987	-5.84615	5.35359
	63	70	68	63	69	67	60	65	65	62	67	66													O#1	-0.66621	1.76593	0.998729	-6.59784	5.26542			O#1	-0.416437	1.86852	0.999902	-6.69265	5.85978			O#1	-0.374773	1.66716	0.999898	-5.97465	5.2251
	60	66	65	64	71	67	60	68	65	64	71	67													O#2	-1.50183	1.76593	0.951422	-7.43346	4.42979			O#2	-0.53228	1.86852	0.999673	-6.80849	5.74393			O#2	-0.926053	1.66716	0.992241	-6.52593	4.67382
	62	68	66	65	69	70	65	71	67	65	70	68													O#3	0.70421	1.76593	0.998344	-5.22742	6.63584			O#3	0.448033	1.86852	0.999859	-5.82818	6.72425			O#3	0.350503	1.66716	0.999926	-5.24937	5.95038
	66	75	70	69	70	71	60	65	63	65	70	68													O#5	-0.829517	1.76593	0.996416	-6.76114	5.10211			O#5	-0.7517	1.86852	0.998274	-7.02791	5.52451			O#5	-0.75466	1.66716	0.996986	-6.35453	4.84521
	60	69	65	63	66	65	61	67	66	62	67	66												O#5	B73	0.410356	1.76593	0.999879	-5.52127	6.34198		O#5	B73	0.493559	1.86852	0.999774	-5.78265	6.76977		O#5	B73	0.508383	1.66716	0.999545	-5.09149	6.10825
	63	69	66	64	68	67	61	67	64	64	71	68													O#1	0.163307	1.76593	0.999999	-5.76832	6.09493			O#1	0.335263	1.86852	0.999966	-5.94095	6.61148			O#1	0.379887	1.66716	0.99989	-5.21999	5.97976
	61	66	65	64	71	68	60	66	64	65	74	69													O#2	-0.672317	1.76593	0.998673	-6.60394	5.25931			O#2	0.21942	1.86852	0.999996	-6.05679	6.49563			O#2	-0.171393	1.66716	0.999998	-5.77127	5.42848
	62	68	66	63	68	66	60	67	64	65	69	67													O#3	1.53373	1.76593	0.947173	-4.3979	7.46535			O#3	1.19973	1.86852	0.98516	-5.07648	7.47595			O#3	1.10516	1.66716	0.982931	-4.49471	6.70504
	61	65	65	63	65	65				64	69	68													O#4	0.829517	1.76593	0.996416	-5.10211	6.76114			O#4	0.7517	1.86852	0.998274	-5.52451	7.02791			O#4	0.75466	1.66716	0.996986	-4.84521	6.35453
	64	68	67							65	67	66												* The significance level of the mean difference is 0.05.								* The significance level of the mean difference is 0.05.								* The significance level of the mean difference is 0.05.
	64	71	67
	64	65	67																						repeat 1
	63	68	67																						B73			O#1			O#2			O#3			O#4			O#5
	60	65	65																						Heading	Silking	Anthesis	Heading	Silking	Anthesis	Heading	Silking	Anthesis	Heading	Silking	Anthesis	Heading	Silking	Anthesis	Heading	Silking	Anthesis
	60	66	65																						63	65	66	61	66	66	61	66	65	60	69	66	60	63	64	65	67	67
	66	75	70																						65	72	69	63	69	66	63	68	66	62	68	66	61	66	65	61	66	65
	65	70	69																						63	71	66	65	69	66	60	64	65	60	64	64	60	66	64	62	66	65
	61	68	65																						69	72	71	61	65	65	63	66	65	60	65	64	60	66	66	65	73	69
	67	73	60																						66	69	68	61	66	65	63	67	65	60	64	64	60	66	64	61	66	65
	64	68	67																						66	72	70	61	68	65	61	66	65	60	63	63	60	64	64	66	73	70
	64	67	66																						60	65	65	65	70	68	62	66	65	64	71	68	60	66	64	64	71	68
	64	69	65																						61	66	67	63	66	65	62	66	65	61	68	66	60	63	64	62	68	65
	64	69	67																						65	66	67	63	67	68	65	72	69				60	65	64	61	66	66
	64	69	67																						60	64	64	63	68	66	64	68	67				60	66	64
	64	70	67																						60	67	65	63	67	66	63	69	66				60	66	64
	70	73	72																						63	68	66	61	67	65	61	66	65				62	66	66
	64	68	68																						65	71	69	64	71	68	63	66	65				62	66	66
	64	68	67																						61	67	65	63	67	66	63	67	65				60	66	66
	64	69	68																						64	69	68										61	66	66
	67	71	69																						60	64	64										61	66	66
	64	71	66																						60	65	64
	65	71	69																						60	66	64
	64	68	67																						61	65	64
	68	74	72																						63	67	66
	67	70	69																						60	66	64
	69	74	72																						60	65	65
	66	73	71																						60	64	64
																									60	65	64
																									61	65	64
	repeat 2																								60	64	64
	B73			C#1			C#2			C#3															60	64	64
	Heading	Silking	Anthesis	Heading	Silking	Anthesis	Heading	Silking	Anthesis	Heading	Silking	Anthesis													63	67	66
	64	66	68	60	63	63	63	68	66	61	63	63													63	67	66
	61	66	65	61	64	64	61	68	66	60	66	66													64	69	66
	63	69	65	62	69	65	65	72	70	63	64	64													61	66	64
	67	71	69	60	67	64	66	73	70	60	63	63													64	68	66
	65	69	68	60	68	65	64	71	68	60	63	64													61	67	66
	67	71	71	64	69	66				60	64	64													62	67	65
	66	73	70	61	69	65				60	66	64													63	67	65
	64	71	68	64	69	66				60	65	64													60	66	65
	64	70	68	60	68	65				62	67	65													60	64	64
	65	71	69	60	67	65				61	66	64													60	66	64
	65	72	69	60	65	65				60	64	64													60	66	64
	65	69	69	60	65	65				60	64	64													60	66	64
	60	66	64	60	69	68				60	64	64													60	64	64
	66	73	70	60	65	65				60	65	66													60	63	63
	64	72	68	60	65	65				61	65	64													60	64	64
	64	66	66	60	63	65																			60	65	64
	64	73	71																						61	65	64
	67	73	71																						60	64	64
	64	68	67																						60	65	64
	61	66	65																						60	66	64
	60	66	65																						60	67	65
	61	67	65																						60	64	64
	61	67	65																						66	71	69
	62	65	65																						63	71	67
	60	67	65																						64	69	66
	60	65	64																						62	67	66
	61	66	65																						63	70	68
	61	67	65																						64	72	68
	64	68	66																						61	68	67
	60	66	65																						61	66	65
	63	69	66																						61	67	66
	61	66	65																						64	69	66
	62	69	66																						63	67	66
	63	71	69
	60	68	65																						repeat 2
	60	66	65																						B73			O#1			O#2			O#3			O#4			O#5
	64	70	68																						Heading	Silking	Anthesis	Heading	Silking	Anthesis	Heading	Silking	Anthesis	Heading	Silking	Anthesis	Heading	Silking	Anthesis	Heading	Silking	Anthesis
	62	66	65																						63	66	65	66	72	70	62	67	66	60	65	64	63	68	65	60	64	65
	64	68	67																						60	64	64	63	68	66	62	67	65	60	64	64	64	71	68	60	64	65
	62	68	65																						60	65	64	66	71	69	61	66	65	60	66	64	64	71	66	60	64	64
	60	64	64																						62	68	66	63	68	66	61	65	65	61	67	65	63	68	66	61	65	65
	62	66	65																						62	68	66	65	70	69	61	65	64	61	67	65	61	67	65	61	67	65
																									61	65	64	64	69	68	62	67	66	62	69	65	61	67	65	61	66	65
	repeat 3																								61	66	65	65	70	66	64	71	66	60	66	65	64	70	68	61	66	64
	B73			C#1			C#2			C#3															62	68	65	65	70	68	64	69	67	66	74	70	62	67	65	66	74	70
	Heading	Silking	Anthesis	Heading	Silking	Anthesis	Heading	Silking	Anthesis	Heading	Silking	Anthesis													60	65	64	61	66	65	62	66	65				62	69	65	60	64	64
	65	70	68	61	66	65	62	69	65	61	65	65													64	70	68	64	70	67	61	65	65				62	67	65	62	66	65
	64	70	68	60	64	64	65	72	69	61	64	64													63	68	66	64	68	67	62	65	65				62	68	65	60	64	64
	64	69	67	61	66	65	60	66	65	62	67	64													61	67	65	65	69	69	61	66	65				63	70	66	63	70	65
	63	70	66	61	66	65	61	67	65	62	65	65													61	66	64	65	70	67	65	71	69				62	67	65	61	66	65
	63	68	66	62	67	65	60	68	65	62	66	65													65	68	68										63	68	66	63	69	67
	64	70	67	61	66	65	63	70	67	62	65	65													61	67	64										62	66	65
	67	71	70	62	67	65	64	70	68	62	66	65													63	69	67										61	68	65
	65	69	68	61	69	66	66	72	69	61	64	65													61	66	66
	63	68	66	63	68	66	62	65	65	61	64	65													63	68	66
	63	66	66	63	69	66	62	70	66	62	65	65													60	65	64
	63	67	66	60	66	65	62	68	66	61	65	65													60	64	64
	63	68	66	60	65	64	66	73	70	61	66	64													61	66	65
	63	69	68	61	66	65				61	65	64													64	70	67
	65	72	68							61	65	64													63	68	66
	67	71	70							63	69	65													65	69	67
	63	67	66							62	67	65													61	67	65
	63	67	66							61	65	64													61	66	64
	63	67	66																						62	67	65
	67	72	70																						63	71	68
	64	70	68																						61	67	66
	60	65	64																						61	67	65
	60	65	64																						61	67	65
	60	65	64																						64	69	67
	61	65	64																						61	65	65
	66	72	69																						61	65	65
	60	65	64																						63	69	67
	63	66	66																						64	68	65
	60	65	64																						62	66	65
	60	65	64																						64	71	69
	60	65	65																						64	72	68
	63	67	66																						60	68	64
	63	68	66																						63	69	66
	61	66	65																						61	66	65
	61	66	64																						61	66	65
	63	67	66																						61	66	65
																									62	68	65
																									61	66	65
																									61	65	65
																									62	66	65
																									62	67	65
																									62	66	65
																									62	66	65
																									62	66	65
																									61	65	65
																									65	71	70
																									61	67	65
																									65	73	69
																									68	73	71
																									65	69	68
																									65	71	69
																									63	70	66
																									64	70	68
																									63	67	66
																									65	71	69
																									63	66	64
																									63	68	66
																									63	68	66
																									60	65	65
																									61	66	65
																									61	65	65
																									62	67	65
																									repeat 3
																									B73			O#1			O#2			O#3			O#4			O#5
																									Heading	Silking	Anthesis	Heading	Silking	Anthesis	Heading	Silking	Anthesis	Heading	Silking	Anthesis	Heading	Silking	Anthesis	Heading	Silking	Anthesis
																									67	73	71	64	74	68	65	71	70	64	70	68	65	71	69	68	74	71
																									67	75	72	62	69	67	70	72	71	66	71	70	65	72	69	66	71	70
																									67	73	70	62	67	65	68	73	72	64	70	68	64	69	69	68	75	71
																									67	73	70	63	67	66	66	70	70	63	70	68	64	70	69	68	74	71
																									66	73	70	61	65	65	66	72	70	62	67	66	64	72	69	64	69	68
																									69	73	72	64	70	68	66	71	70	62	67	66	64	70	69	66	72	70
																									65	72	70	66	71	70	71	74	72	65	70	69	65	72	69	64	72	68
																									63	68	67	62	67	66	71	74	72				67	71	69	67	75	70
																									65	71	69										65	71	69	66	70	69
																									65	69	67										64	69	69	66	71	70
																									66	72	70										69	72	70	66	69	69
																									66	72	70										63	69	67	64	70	69
																									64	70	68										67	71	68
																									65	70	69
																									63	70	67
																									62	70	66
																									61	70	64
																									62	68	66
																									63	69	67
																									64	69	67
																									67	73	70
																									63	69	68
																									67	71	70
																									67	73	72
																									67	72	71
																									69	73	71
																									66	73	70
																									65	72	70
																									70	74	72
																									70	75	72
																									68	73	71
																									68	75	71
																									66	71	70
																									66	72	70
																									66	72	70
																									67	73	71
																									62	67	65
																									62	66	66
																									62	68	66
																									62	68	66
																									63	68	66
																									62	68	66
																									62	67	65
																									63	69	66
																									65	71	68
																									65	70	68
																									70	75	71
																									62	68	65
																									64	70	68

## Sheet: Source Data Supplementary Fig 5
Supplementary Fig. 5
	Haplotype 1	Haplotype 2	Haplotype 3	Haplotype 4	Haplotype 5	Haplotype 6	Haplotype 7	Haplotype 8	Haplotype 9	Haplotype 10	Haplotype 11	Haplotype 12	Haplotype 13	Haplotype 14	Haplotype 15	Haplotype 16	Haplotype 17	Haplotype 18	Haplotype 19	Haplotype 20	Haplotype 21	Haplotype 22	Haplotype 23	Haplotype 24	Haplotype 25	Haplotype 26	Haplotype 27	Haplotype 28	Haplotype 29	Haplotype 30	Haplotype 31	Haplotype 32	Haplotype 33	Haplotype 34	Haplotype 35	Haplotype 36	Haplotype 37	Haplotype 38	Haplotype 39	Haplotype 40	Haplotype 41	Haplotype 42	Haplotype 43	Haplotype 44	Haplotype 45	Haplotype 46	Haplotype 47	Haplotype 48
Accession 1	2	8	6	1	6.33333	1	8	4	9	7.5	5	1.5	8	2.5	2.5	1.5	1.5	3	5	1	7	7	1	8	5	1.57	2	6	3	7	3	3	4.5	6	2.5	1	6	3.5	2.5	1.5	2.5	5	2	1	4.14286	2.5	1	2
Accession 2	1								2						1											2		2					4									7	1.5	3	2.5	9
Accession 3	9																									1		2.5														5.5		1	1	1
Accession 4	1																									9		2														3		3	5	6
Accession 5																										2.5		3.5														5			4	5
Accession 6																										1		1																	3	5
Accession 7																										4		1																		1
Accession 8																										5																				1
Accession 9																										3																				2
Accession 10																										5
Accession 11																										5.5
Accession 12																										3
Accession 13																										2
Accession 14																										1
Accession 15																										5
Accession 16																										4
Accession 17																										3

## Sheet: Source Data Supplementary Fig 6
Supplementary Fig. 6c						Supplementary data Fig. 6e
	ZmWIK		ZmWAKLICD				cLUC-ZmWAKLQ/ICD/ZmWIK-nLUC	cLUC-ZmWAKLY/ICD/ZmWIK-nLUC
	Q	Y	Q	Y		repeat 1	23.003	55.639
repeat 1	1.2567	1.3	0.893068	1.1		repeat 2	30.208	57.332
repeat 2	1	1.29089	1	0.810728		repeat 3	39.128	48.919
repeat 3	1.07388	0.936462	1.20947	1.12349		repeat 4	25.43	54.794
repeat 4	1.1341	0.9124	1.90099	1.27681		repeat 5	23.044	25.557
repeat 5	1.04682	1	1.34239	1		repeat 6	19.893	33.134
repeat 6	0.942971	0.955414	0.736054	0.840568		repeat 7	15.406	33.201
repeat 7	1.13961	1	1.31405	1		repeat 8	41.093	69.072
repeat 8	1.08096	1.12801	1.04829	0.926465
	FT	TT	FT	TT			FT	TT
	0.21851	0.7735	0.0421371	0.243222			0.206938	0.0059679

## Sheet: Source Data Supplementary Fig 8
Supplementary Fig. 8a
		Maize leaf with minimal infection by C. zeina (B73)			Maize leaf with severe infection by C. zeina (B73)			C. zeina infection minimal (B73)			C. zeina infection severe (B73)			1.5 (resistant) C. zeina score (CML444 X SC Malawi)			7.5 (susceptible) C. zeina score (CML444 X SC Malawi)			C. zeina infection minimal (B73-QTL)			C. zeina infection severe (B73-QTL)
		repeat 1	repeat 2	repeat 3	repeat 1	repeat 2	repeat 3	repeat 1	repeat 2	repeat 3	repeat 1	repeat 2	repeat 3	repeat 1	repeat 2	repeat 3	repeat 1	repeat 2	repeat 3	repeat 1	repeat 2	repeat 3	repeat 1	repeat 2	repeat 3
	ZmRBOH4	33.9	21.8	32.2	36.3	32.6	48.2	33.3	22	30.9	35.4	33.6	48.1	15.8	14.3	10.7	30.8	22	14.5	17.4	10.9	20.1	31	46.5	31
	ZmRBOH1	4.4	2.6	3.2	3.3	2.7	4.5	4.1	2.7	3.3	3.3	2.8	4.5	1.4	1.3	1.7	2.4	2.4	2.7	2.2	1.6	2	2.8	4.8	1.9
	ZmRBOH5	0	0	0	0	0	0	0	0	0	0	0	0	0	0	0	0	0	0.1	0.2	0	0	0	0	0
	ZmRBOH6	0	0	0	0	0.1	0	0	0	0	0	0.1	0	0	0	0	0	0	0	0	0	0	0	0	0
Supplementary Fig. 8b
ZmRBOH5	Root	0.154141	0	0.101232	0.247829	0	0	0.591134	0.616879	1.07679	0.189479	0	0	0	0	0.155605	0	0.111258	0.142922	0	0	0	0	0.294455	0.385599	0	0.257522	0	0.099549	0	0	0	0	0.187726	0	0.118153	0.179732	0.121728	0.105537	0	0	0	0.149174	0	0.117694	0.052017	0	0	0.033918
	Leaf	0	0	0	0	0	0	0.094909	0	0	0.176744	0.159049	0	0	0	0	0	0	0	0	0	0	0.066369	0	0	0	0	0	0	0.057678	0	0	0.250018	0	0	0	0	0	0	0	0	0	0	0	0	0	0	0	0.18434
	Seedling	0	0	0	0	0
	Shoot	0	0.212156	0.249098	0	0.034126	0	0	0	0	0	0	0	0	0	0	0	0	0	0.064136	0	0.051229	0	0	0	0	0.057986	0	0	0	0	0	0	0	0	0.088648	0.106275	0
	Meristem	1.47696	1.16785	1.19125
	Seed	0.180785	0.106877	0.037021	0	0	0	0.404124	0.1405	0.048411	0	0	0	0	0	0	0	0	0	0	0	0	0	0	0	0	0	0.07754	0.043129	0	0.631313	0.550538	0.340317	0.552437	0	0	0
	Embryo	0	0	0	0	0.061005	0	0	0.095901	0	0	0.077453	0	0	0	0	0	0	0	0	0	0	0	0	0.04984	0.024706	0	0	0.088407	0.024057	0.044489
	Endosperm	0	0	0	0	0	0	0	0	0	0.040449	0	0	0	0	0	0	0	0	0	0	0	0	0	0	0	0	0
	Anther	56.4759	45.0379	0
	Ear	0.436446	0.690777	1.14812	1.41753	3.12318	3.03491	2.84056	2.19428	0.185226	0.091652	0.136999	0.136999	0.091652	0.185226	2.48891
	Kernel	0	0	0	0
	Silk	0	0	0
	Tassel	5.46324	7.10291	0	0	0.448202	0.743006	1.1686	1.14768	0.321241	0.40548	0.06003	0	0.476603	0	0.466212	0.112556	0	4.88566	0
ZmRBOH6	Root	0	0	0	0	0	0	0	0	0	0	0	0	0	0	0	0	0	0	0	0	0	0	0	0	0	0	0	0	0	0	0	0	0	0	0	0	0	0	0	0	0	0	0	0	0	0	0	0
	Leaf	0	0	0	0	0	0	0	0	0	0	0	0	0	0	0.130642	0.071565	0	0	0	0.234687	0	0	0	0	0.478628	0	0	0	0	0.232593	0.63169	0	0	0	0	0	0	0	0	0	0	0	0	0	0	0	0	0
	Seedling	0.116822	0	0	0	0
	Shoot	0	0	0	0	0	0	0	0	0	0	0	0	0	0	0	0	0	0	0	0	0	0	0	0	0	0	0	0	0	0	0	0	0	0	0.044324	0	0
	Meristem	0	0	0
	Seed	0.085552	0.079242	0.115518	0	0	0	0.280619	0.04457	0	0	0	0	0	0	0	0	0	0	0	0	0	0	0	0	0	0	0.022576	0	0	0.475957	0.451227	0.347395	0.184037	0	0	0
	Embryo	0.300822	0.277187	0	0.091628	0	0	0	0	0	0	0	0.133346	0	0	0	0	0	0	0	0	0	0	0.096112	0.04984	0.10748	0	0.104754	0.152246	0.129308	0.025173
	Endosperm	0	0	0	0	0	0	0	0.356825	0	0	0	0	0.073149	0.315093	0.192941	0.057494	0.151937	0.047876	0.254919	0	0	0.06751	0.168459	0	0.379706	0.190953	0.39405
	Anther	62.173	58.1758	0
	Ear	0.158549	0	0	0.26497	0.139783	0	0	0	0.429983	0.089831	0.245728	0.245727	0.089831	0.429983	0.090637
	Kernel	0.048467	0.209304	0.058252	0
	Silk	0.12898	0	0
	Tassel	16.9971	20.3383	0	0	0	0	0.090163	0	0	0	0.059431	0.058914	0.252387	0.125601	0	0	0.1661	0	0
[truncated: 81 more columns]
