# Supplementary material for: The ZmWAKL–ZmWIK–ZmBLK1–ZmRBOH4 module provides quantitative resistance to gray leaf spot in maize
Source: Nat Genet. 2024 Jan 18;56(2):315–26. doi: 10.1038/s41588-023-01644-z (PMC10864183; doi:10.1038/s41588-023-01644-z)
Supplement: Supplementary file 5 — Statistical source data. [file 41588_2023_1644_MOESM5_ESM.xlsx]

## Sheet: Statistical Source Data Fig 1
Fig. 1a												Fig. 1c								Fig. 1e						Fig. 1f						Fig. 1g						Fig. 1h						Fig. 1j
	GLS Scale												Relative expression of ZmWAKL								GLS scale						Relative expression of ZmWAKL						DSI						DSI					Relative expression of ZmWAKL
	NIL I		NIL II		NIL III		NIL IV		NIL V				B73	C#1	C#2	C#3					B73	C#1	C#2	C#3			C#4		C#5				C#4		C#5				C#4		C#5				B73	O#1	O#2	O#3	O#4
	Q	Y	Q	Y	Q	Y	Q	Y	Q	Y		repeat 1	1.08696	2.80435	2.16304	1.71739				plant 1	3	3	1	5			Non-transgenic	Transgenic	Non-transgenic	Transgenic			Non-transgenic	Transgenic	Non-transgenic	Transgenic			Non-transgenic	Transgenic	Non-transgenic	Transgenic		repeat 1	1.11	2.48	2.51	3.53	5.92
plant 1	1	1	3	1	1	1	3	1	1	1		repeat 2	1.21739	2.6087	2.28261	1.80435				plant 2	7	3	3	5		repeat 1	1.14811	1.81401	1.06109	2.03728			54.8913	43.2432	41.6667	31.1224		repeat 1	55	45	57.6923	47.7273		repeat 2	1	2.73	3.07	4.2	6.64
plant 2	1	1	3	1	1	1	3	1	3	1		repeat 3	1	2.8913	1.95652	1.63044				plant 3	7	5	5	3		repeat 2	1.02705	1.42365	1.10953	2.11156								repeat 2	66.4062	58.6207	65.7407	53.5714		repeat 3	1.22	2.93	2.82	4.46	6.01
plant 3	1	1	3	1	1	1	3	1	3	3										plant 4	5	5	5	3		repeat 3	1	1.87371	1	1.88873			GLS scale					repeat 3	48.0263	38.4146	67	58.75
plant 4	1	1	3	1	1	1	3	1	3	3										plant 5	7	3	3	7									C#4		C#5
plant 5	1	1	3	1	3	1	3	1	3	3		ANOVA								plant 6	3	3	3	5			FT	TT	FT	TT			Non-transgenic	Transgenic	Non-transgenic	Transgenic			TT (paired)		TT (paired)			ANOVA
plant 6	1	3	3	1	3	1	3	1	3	3			SS	df	MS	F	P-value	F crit		plant 7	5	5	1	7			0.188582	0.0121349	0.379304	0.00019414		plant 1	3	1	1	1			0.00554189		0.0123126				SS	df	MS	F	P-value
plant 7	1	3	3	1	3	1	3	1	3	3		Treatment (between columns)	4.42733	3	1.47578	87.1972	1.88546e-06	4.06618		plant 8	3	7	3	7								plant 2	3	3	1	1								Treatment (between columns)	50.558	5	10.1116	88.4009	4.83086e-09
plant 8	3	3	3	3	3	1	3	1	3	3		Residual (within colums)	0.135397	8	0.0169246					plant 9	3	5	1	5								plant 3	3	3	1	1								Residual (within colums)	1.3726	12	0.114383
plant 9	3	3	3	3	3	1	3	1	3	3										plant 10	5	1	3	5								plant 4	3	3	3	1
plant 10	3	3	3	3	3	1	3	1	3	3		Total	4.56273	11						plant 11	5	5	3	5								plant 5	3	3	3	1								Total	51.9306	17
plant 11	3	3	3	3	3	1	3	1	3	3										plant 12	3	3	3	3								plant 6	3	3	3	1
plant 12	3	3	3	3	3	1	3	1	3	3										plant 13	5	3	5	5								plant 7	3	3	3	3
plant 13	3	3	3	3	3	1	3	1	3	3		Tukey multiple comparisons								plant 14	3	3	3	1								plant 8	3	3	3	3								Tukey multiple comparisons
plant 14	3	3	3	3	3	1	3	1	3	3				diff	se	p-value	95% CI			plant 15	5	3	5	7								plant 9	3	3	3	3										diff	se	p-value	95% CI
plant 15	3	3	3	3	3	1	3	1	3	3							lwr	upr		plant 16	5	5	5	7								plant 10	5	3	3	3													lwr
plant 16	3	3	3	3	3	1	3	1	3	3		B73	C#1	-1.66333*	0.104907	1.18254e-06	-1.99928	-1.32738		plant 17	9	3	5	3								plant 11	5	3	3	3								B73	O#1	-1.60333*	0.276144	0.000913327	-2.53088
plant 17	3	3	3	3	3	1	3	1	3	3			C#2	-1.03000*	0.104907	4.53315e-05	-1.36595	-0.69405		plant 18	7	1	5	5								plant 12	5	3	3	3									O#2	-1.69000*	0.276144	0.000569887	-2.61755
plant 18	3	3	3	3	3	1	3	1	3	3			C#3	-.61333*	0.104907	0.00172333	-0.949284	-0.277383		plant 19	5	3	3	5								plant 13	5	3	3	3									O#3	-2.95333*	0.276144	2.03866e-06	-3.88088
plant 19	3	3	3	3	3	1	3	1	3	3		C#1	B73	1.66333*	0.104907	1.18254e-06	1.32738	1.99928		plant 20	3	5	3	5								plant 14	5	3	3	3									O#4	-5.08000*	0.276144	4.46696e-09	-6.00755
plant 20	3	3	3	3	3	1	3	1	3	3			C#2	.63333*	0.104907	0.00139649	0.297383	0.969284		plant 21	7	5	3	3								plant 15	5	3	3	3									O#5	-4.01667*	0.276144	6.63208e-08	-4.94421
plant 21	3	3	3	3	3	1	3	1	3	3			C#3	1.05000*	0.104907	3.93069e-05	0.71405	1.38595		plant 22	5	5	1	5								plant 16	5	5	3	3								O#1	B73	1.60333*	0.276144	0.000913327	0.675787
plant 22	3	3	3	3	3	1	3	1	3	3		C#2	B#73	1.03000*	0.104907	4.53315e-05	0.69405	1.36595		plant 23	5	5	5	3								plant 17	5	5	3	3									O#2	-0.0866667	0.276144	0.999476	-1.01421
plant 23	3	3	3	3	3	1	5	1	3	3			C#1	-.63333*	0.104907	0.00139649	-0.969284	-0.297383		plant 24	3	3	5	5								plant 18	5	5	3	3									O#3	-1.35000*	0.276144	0.0038737	-2.27755
plant 24	3	3	3	3	3	1	5	1	3	3			C#3	.41667*	0.104907	0.017297	0.0807164	0.752617		plant 25	5	1	3	7								plant 19	5	5	3	3									O#4	-3.47667*	0.276144	3.37461e-07	-4.40421
plant 25	3	3	3	3	3	1	5	1	3	3		C#3	B73	.61333*	0.104907	0.00172333	0.277383	0.949284		plant 26	7	1	3	3								plant 20	5	5	3	3									O#5	-2.41333*	0.276144	1.7472e-05	-3.34088
plant 26	3	3	3	3	3	1	5	1	3	3			C#1	-1.05000*	0.104907	3.93069e-05	-1.38595	-0.71405		plant 27	7	5	3	5								plant 21	5	5	3	3								O#2	B73	1.69000*	0.276144	0.000569887	0.762454
plant 27	3	3	3	3	3	1	5	1	3	3			C#2	-.41667*	0.104907	0.017297	-0.752617	-0.0807164		plant 28	5	5	1	5								plant 22	5	5	3	3									O#1	0.0866667	0.276144	0.999476	-0.840879
plant 28	3	3	3	3	3	1	5	1	3	3		* The significance level of the mean difference is 0.05.								plant 29	5	5	3	5								plant 23	5	5	3	3									O#3	-1.26333*	0.276144	0.00648064	-2.19088
plant 29	3	3	3	3	5	3	5	1	3	3										plant 30	7	3	3	5								plant 24	5	5	3	3									O#4	-3.39000*	0.276144	4.47106e-07	-4.31755
plant 30	3	3	3	3	5	3	5	1	3	3										plant 31	5	3	1	1								plant 25	5	5	3	3									O#5	-2.32667*	0.276144	2.5491e-05	-3.25421
plant 31	3	3	3	3	5	3	5	1	5	3										plant 32	5	3	1	3								plant 26	5	5	3	3								O#3	B73	2.95333*	0.276144	2.03866e-06	2.02579
plant 32	3	3	3	3	5	3	5	1	5	3										plant 33	5	3	3	5								plant 27	5	5	3	3									O#1	1.35000*	0.276144	0.0038737	0.422454
plant 33	3	3	3	3	5	3	5	1	5	5										plant 34	7	5	3	7								plant 28	5	5	5	3									O#2	1.26333*	0.276144	0.00648064	0.335787
plant 34	3	3	3	3	5	3	5	1	5	5										plant 35	9	5	3	7								plant 29	5	5	5	3									O#4	-2.12667*	0.276144	6.33843e-05	-3.05421
plant 35	3	3	3	3	5	3	5	1	5	5										plant 36	7	5	5	7								plant 30	7	5	5	3									O#5	-1.06333*	0.276144	0.0218211	-1.99088
plant 36	3	3	3	3	5	3	5	1	5	5										plant 37	9	5	5	7								plant 31	7	5	5	3								O#4	B73	5.08000*	0.276144	4.46696e-09	4.15245
plant 37	3	3	3	3	5	3	5	1	5	5										plant 38	5	5	5	7								plant 32	7	7	5	3									O#1	3.47667*	0.276144	3.37461e-07	2.54912
plant 38	3	3	3	3	5	3	5	1	5	5										plant 39	5	5	5	9								plant 33	7	7	5	3									O#2	3.39000*	0.276144	4.47106e-07	2.46245
plant 39	3	3	3	3	5	3	5	1	5	5										plant 40	7	5	7	9								plant 34	7	7	5	5									O#3	2.12667*	0.276144	6.33843e-05	1.19912
plant 40	3	3	3	3	5	3	5	1	5	5										plant 41	7	5	7	9								plant 35	7	7	5	5									O#5	1.06333*	0.276144	0.0218211	0.135787
plant 41	3	3	3	3	5	3	5	1	5	5										plant 42	9	5	7	9								plant 36	7	7	5	5								O#5	B73	4.01667*	0.276144	6.63208e-08	3.08912
plant 42	3	3	3	3	5	3	5	1	5	5										plant 43	9	5	7	1								plant 37	7	7	5	5									O#1	2.41333*	0.276144	1.7472e-05	1.48579
plant 43	3	3	3	3	5	3	5	1	5	5										plant 44	7	7	7	1								plant 38	7		5	5									O#2	2.32667*	0.276144	2.5491e-05	1.39912
plant 44	5	5	3	3	5	3	5	1	5	5										plant 45	7	7	5	3								plant 39	7		5	5									O#3	1.06333*	0.276144	0.0218211	0.135787
plant 45	5	5	5	3	5	3	5	3	5	5										plant 46	7	3	7	3								plant 40	7		5	5									O#4	-1.06333*	0.276144	0.0218211	-1.99088
plant 46	5	5	5	3	5	3	5	3	5	5										plant 47	5	1	1	5								plant 41	7		5	5								* The significance level of the mean difference is 0.05.
plant 47	5	5	5	3	5	3	5	3	5	5										plant 48	3	1	1	3								plant 42	7		5	5
plant 48	5	5	5	3	5	3	5	3	5	5										plant 49	5	1	1	5								plant 43	7		5	5
plant 49	5	5	5	3	5	3	5	3	5	5										plant 50	7	3	3	3								plant 44	7		5	5
plant 50	5	5	5	3	5	3	5	3	5	5										plant 51	7	3	3	3								plant 45	7		5	5
plant 51	5	5	5	3	5	3	5	3	5	5										plant 52	5	3	3	3								plant 46	9		5	5
plant 52	5	5	5	3	5	3	5	3	5	5										plant 53	5	3	3	3								plant 47			7	5
plant 53	5	5	5	3	5	3	5	3	5	5										plant 54	5	3	5	3								plant 48			7	7
plant 54	5	5	5	3	5	3	5	3	5	5										plant 55	5	5	5	3								plant 49			7	7
plant 55	5	5	5	3	5	3	5	3	5	5										plant 56	7	5	5	3								plant 50			7
plant 56	5	5	5	3	5	3	5	3	5	5										plant 57	3	5	5	5								plant 51			7
plant 57	5	5	5	3	5	3	5	3	5	5										plant 58	5	5	7	5								plant 52			7
plant 58	5	5	5	3	5	3	5	3	5	5										plant 59	7	5	7	5								plant 53			7
plant 59	5	5	5	3	5	3	5	3	5	5										plant 60	3	7	7	7								plant 54			7
plant 60	5	5	5	3	5	3	5	3	5	5										plant 61	3	9	9	7								plant 55			7
plant 61	5	5	5	3	5	3	5	3	5	5										plant 62	7	9	9	7								plant 56			7
plant 62	5	5	5	3	5	3	5	3	5	5										plant 63	5	3	3	7								plant 57			7
plant 63	5	5	5	3	5	3	5	3	5	5										plant 64	7	3	1
plant 64	5	5	5	3	5	3	5	3	5	5										plant 65	5	3	1										FT	TT	FT	TT
plant 65	5	5	5	3	5	3	5	3	5	5										plant 66	7	3	3										0.951933	0.00786338	0.243748	0.0075813
plant 66	5	5	5	3	5	3	5	3	5	5										plant 67	7	3	3
plant 67	5	5	5	3	5	3	5	3	5	5										plant 68	5	3	3
plant 68	5	5	5	3	5	3	5	3	5	5										plant 69	5	5	3
plant 69	5	5	5	3	5	3	7	3	5	5										plant 70	5	5	3
plant 70	5	5	5	3	5	3	7	3	7	5										plant 71	5	5	3
plant 71	5	5	5	3	7	3	7	3	7	7										plant 72	7	5	5
plant 72	5	5	5	3	7	3	7	3	7	7										plant 73	5	5	5
plant 73	5	5	5	3	7	5	7	3	7	7										plant 74	7	7	5
plant 74	5	5	5	3	7	5	7	3	7	7										plant 75	3	7	5
plant 75	5	5	5	3	7	5	7	3	7	7										plant 76	7	7	5
plant 76	7	5	5	3	7	5	7	3	7	7										plant 77	3	7	5
plant 77	7	5	5	3	7	5	7	3	7	7										plant 78			7
plant 78	7	5	5	3	7	5	7	3	7	7										plant 79			7
plant 79	7	5	5	3	7	5	7	3	7	7										plant 80			9
plant 80	7	5	5	3	7	5	7	3	7	7
plant 81	7	5	5	3	7	5	7	3
plant 82	7	5	5	3	7	5	7	3												ANOVA
plant 83	7	5	5	3	7	5	7	3													SS	df	MS	F	P-value
plant 84	7	5	5	3	7	5	7	3												Treatment (between columns)	108.102	3	36.0339	10.0538	2.51957e-06
plant 85	7	7	5	3	7	5	7	3												Residual (within colums)	1050.15	293	3.58412
plant 86	7	7	5	3	7	5	7	3
plant 87	7	7	5	3	7	5	7	3												Total	1158.25	296
plant 88	7	7	5	3	7	5	7	3
plant 89	7	7	5	3	7	5	7	3
plant 90	7	7	5	3	7	5	7	3												LSD multiple comparisons
plant 91	7	7	5	3	7	5	7	3														diff	se	p-value	95% CI
plant 92	7	7	5	3	7	5	7	3																	lwr
plant 93	7	7	7	3	7	5	7	3												B73	C#1	1.32468*	0.30511	0	0.7242
plant 94	7	7	7	3	7	5	7	3													C#2	1.49643*	0.30224	0	0.9016
plant 95	7	7	7	3	7	5	7	3													C#3	.66667*	0.32162	0.039	0.0337
plant 96	7	7	7	5	7	5	7	3												C#1	B73	-1.32468*	0.30511	0	-1.9252
plant 97	7	7	7	5	7	5	7	3													C#2	0.17175	0.30224	0.57	-0.4231
plant 98	7	7	7	5	7	5	7	3													C#3	-.65801*	0.32162	0.042	-1.291
plant 99	7	7	7	5	7	7	7	3												C#2	B#73	-1.49643*	0.30224	0	-2.0913
plant 100	7	7	7	5	7	7	7	3													C#1	-0.17175	0.30224	0.57	-0.7666
plant 101	7	7	7	5	7	7	7	3													C#3	-.82976*	0.31889	0.01	-1.4574
plant 102	7	7	7	5	7		7	3												C#3	B73	-.66667*	0.32162	0.039	-1.2996
plant 103	7	7	7	5	7		7	3													C#1	.65801*	0.32162	0.042	0.025
plant 104	7	7	7	5	7		7	3													C#2	.82976*	0.31889	0.01	0.2022
plant 105	7	7	7	5	7		7	3												* The significance level of the mean difference is 0.05.
plant 106	7	7	7	5	7		7	3
plant 107	7	7	7	5	7		7	3
plant 108	7	7	7	5	7		7	3
plant 109	7	7	7	5	7		7	5
plant 110	7	7	7	5	7		7	5
plant 111	7	7	7	5	7		7	5
plant 112	7	7	7	5	7		7	5
plant 113	7	7	7	5	7		7	5
plant 114	7	7	7	5	7		7	5
plant 115	7	7	7	5	7		7	5
plant 116	7	7	7	5	7		7	5
plant 117	7	7	7	5	7		7	5
plant 118	7	7		5	7		7	5
plant 119	7	7		5	9		7	5
plant 120	7	7		5	9		7	5
plant 121	7	7		5	9		7	5
plant 122	7	7		5			9	5
plant 123	7	7		5			9	5
plant 124	9	7		5			9
plant 125	9	7		5			9
plant 126	9	7		5			9
plant 127	9	7		7			9
plant 128	9	7		7			9
plant 129		7		7			9
plant 130		7		7			9
plant 131		7					9
plant 132		7					9
plant 133		7
plant 134		7
plant 135		9
plant 136		9
plant 137		9
plant 138		9
plant 139		9
	FT	TT	FT	TT	FT	TT	FT	TT	FT	TT
	0.495862	0.843995	0.0105525	1.07301e-10	0.580879	2.73711e-19	0.146155	1.17331e-43	0.841576	0.656953
	FT: F-test
	TT: two-tailed Student’s t-test
[truncated: 40 more columns]
