# Supplementary material for: The ZmWAKL–ZmWIK–ZmBLK1–ZmRBOH4 module provides quantitative resistance to gray leaf spot in maize
Source: Nat Genet. 2024 Jan 18;56(2):315–26. doi: 10.1038/s41588-023-01644-z (PMC10864183; doi:10.1038/s41588-023-01644-z)
Supplement: Supplementary file 6 — Statistical source data. [file 41588_2023_1644_MOESM6_ESM.xlsx]

## Sheet: Statistical Source Data Fig 3
Fig. 3k					Fig. 3n
	Relative gray value of Phos-ZmWIKICD					GLS scale
	Ⅰ	Ⅱ	Ⅲ			ZmWIK	Zmwik
repeat 1	1	1.4	1.3		plant 1	7	3
repeat 2	1	1.3	1.1		plant 2	3	5
repeat 3	1	1.9	1.6		plant 3	3	3
					plant 4	5	3
	ⅠvsⅡ	ⅠvsⅢ	ⅡvsⅢ		plant 5	3	1
	TT	TT	TT		plant 6	1	3
	0.0421585	0.083474	0.443939		plant 7	1	5
					plant 8	1	3
					plant 9	1	5
	Relative gray value of Phos-MBPa				plant 10	3	5
	Ⅰ	Ⅱ	Ⅲ		plant 11	1	3
repeat 1	1	1.5	1.2		plant 12	1	3
repeat 2	1	2	1.5		plant 13	1	3
repeat 3	1	1.3	1.2		plant 14	1	1
					plant 15	1	3
	ⅠvsⅡ	ⅠvsⅢ	ⅡvsⅢ		plant 16	5	5
	TT	TT	TT		plant 17	3	3
	0.0449088	0.039942	0.263751		plant 18	3	3
					plant 19	1	3
					plant 20	5	5
					plant 21	1	3
					plant 22	3	5
					plant 23	3	3
					plant 24	3	5
					plant 25	3	5
					plant 26	3	5
					plant 27	1	5
					plant 28	3	5
					plant 29	1	5
					plant 30	3	5
					plant 31	1	5
					plant 32	1	5
					plant 33	3	5
					plant 34	5	3
					plant 35	3	3
					plant 36	3	5
					plant 37	1	5
					plant 38	3	5
					plant 39	5	3
					plant 40	5	3
					plant 41	3	1
					plant 42	3	3
					plant 43	3	1
					plant 44	5	3
					plant 45	5	5
					plant 46	1	1
					plant 47	3	1
					plant 48	3	1
					plant 49	5	3
					plant 50	3	5
					plant 51	3	5
					plant 52	3	3
					plant 53	5	3
					plant 54	5	3
					plant 55	3	3
					plant 56	3	1
					plant 57	1	3
					plant 58	3	3
					plant 59		5
					plant 60		5
					plant 61		7
					plant 62		3
					plant 63		3
					plant 64		3
					plant 65		5
					plant 66		1
					plant 67		5
					plant 68		3
					plant 69		3
					plant 70		3
					plant 71		3
					plant 72		3
					plant 73		3
					plant 74		1
						FT	TT
						0.558495	0.00807431
