# Supplementary material for: The ZmWAKL–ZmWIK–ZmBLK1–ZmRBOH4 module provides quantitative resistance to gray leaf spot in maize
Source: Nat Genet. 2024 Jan 18;56(2):315–26. doi: 10.1038/s41588-023-01644-z (PMC10864183; doi:10.1038/s41588-023-01644-z)
Supplement: Supplementary file 7 — Statistical source data. [file 41588_2023_1644_MOESM7_ESM.xlsx]

## Sheet: Statistical Source Data Fig 4
Fig. 4j
	Ⅰ								Ⅱ								Ⅲ								Ⅳ
	1	2	3	4	5	6			1	2	3	4	5	6			1	2	3	4	5	6			1	2	3	4	5	6
repeat 1	0	0	0	0	0	0		repeat 1	0	1	1	1.1	1.1	1.1		repeat 1	1	1.2	1.3	1.3	1.1	1.2		repeat 1	1	6.5	8.3	6.7	6.7	6.7
repeat 2	0	0	0	0	0	0		repeat 2	0		1	0.9	1	1		repeat 2	1	1	1.2	1.1	1.1	1.2		repeat 2	1		5.5	3.8	4.2	4.1
								repeat 3	0	1	1.1	1	1	1		repeat 3	1	0.8	0.8	0.8	0.8	0.7		repeat 3	1	2.6	3.6	2.6	2.5	2.4
																								repeat 4	1	2.7	3.6	2.9	3	3
										3 vs 2 (repeat 1 and 3)		3 vs 4	3 vs 5	3 vs 6				3 vs 2		3 vs 4	3 vs 5	3 vs 6				3 vs 2 (repeat 1, 3 and 4)		3 vs 4	3 vs 5	3 vs 6
										TT (paired)		TT (paired)	TT (paired)	TT (paired)				TT (paired)		TT (paired)	TT (paired)	TT (paired)				TT (paired)		TT (paired)	TT (paired)	TT (paired)
										0.5		0.666667	1	1				0.225403		0.42265	0.225403	0.183503				0.0494		0.0137247	0.0119984	0.0115068
