# Supplementary material for: The ZmWAKL–ZmWIK–ZmBLK1–ZmRBOH4 module provides quantitative resistance to gray leaf spot in maize
Source: Nat Genet. 2024 Jan 18;56(2):315–26. doi: 10.1038/s41588-023-01644-z (PMC10864183; doi:10.1038/s41588-023-01644-z)
Supplement: Supplementary file 8 — Statistical source data. [file 41588_2023_1644_MOESM8_ESM.xlsx]

## Sheet: Statistical Source Data Fig 5
Fig. 5i
	GLS scale
	B73	Zmrboh4 ko#1	Zmrboh4 ko#2
plant 1	5	7	7
plant 2	5	7	5
plant 3	3	7	7
plant 4	5	7	9
plant 5	9	5	9
plant 6	5	5	9
plant 7	7	3	7
plant 8	7	9	9
plant 9	3	7	5
plant 10	9	7	5
plant 11	7	7	7
plant 12	5	7	5
plant 13	7	9	7
plant 14	3	9	5
plant 15	5	9	7
plant 16	5	7	7
plant 17	3	7	7
plant 18	7	9	7
plant 19	7	9	9
plant 20	7	5	7
plant 21	7	7	7
plant 22	5	7	7
plant 23	5	7	9
plant 24	5	7	9
plant 25	3	5	7
plant 26	1	7	7
plant 27	5	9	7
plant 28	3	5	3
plant 29	5	9	7
plant 30	7	7	9
plant 31	7	7	9
plant 32	5	7	9
plant 33	3	7	7
plant 34	7	9	7
plant 35	5	9	7
plant 36	3	9	9
plant 37	5	7	7
plant 38	3	9	5
plant 39	5	7	5
plant 40	3	9	3
plant 41	5	7	5
plant 42	5	7	7
plant 43	3	5	7
plant 44	7	7	5
plant 45	5	7	7
plant 46	5	7	7
plant 47	5	9	5
plant 48	7	7	7
plant 49	5	5	7
plant 50	5	7	7
plant 51	3	7	7
plant 52	5	5	7
plant 53	7	7	5
plant 54	5	7	7
plant 55	7	7	7
plant 56	7	7	7
plant 57	7	7	7
plant 58	5	9	7
plant 59	7	9	7
plant 60	7	7	5
plant 61	7	5	7
plant 62	5	9	7
plant 63	5	7	7
plant 64	9	7	9
plant 65	5	5	7
plant 66	5	7	7
plant 67	7		7
plant 68	7		9
plant 69	5		7
plant 70	5		5
plant 71	7		7
plant 72	5		9
plant 73	5		7
plant 74	5		9
plant 75	7		7
plant 76	7		9
plant 77	5		9
plant 78	7		5
plant 79	9
plant 80	5
plant 81	9
plant 82	9
plant 83	5
plant 84	7
plant 85	5
plant 86	7
plant 87	5
plant 88	5
plant 89	9
plant 90	7
plant 91	5
plant 92	7
plant 93	3
plant 94	5
plant 95	7
plant 96	7
plant 97	5
plant 98	5
plant 99	5
plant 100	5
plant 101	3
plant 102	5
plant 103	7
plant 104	7
plant 105	5
plant 106	9
plant 107	5
plant 108	3
plant 109	5
plant 110	7
plant 111	5
plant 112	5
plant 113	5
plant 114	5
plant 115	7
plant 116	5
plant 117	5
plant 118	7
plant 119	5
plant 120	7
ANOVA
	SS	df	MS	F	P-value	F crit
Treatment (between columns)	136.639	2	68.3196	30.2843	1.48721e-12	3.03038
Residual (within colums)	588.8	261	2.25594
Total	725.439	263
LSD multiple comparisons
		diff	se	p-value	95% CI
					lwr	upr
B73	Zmrboh4 ko#1	-1.53485*	0.23017	1.53685e-10	-1.9881	-1.0816
	Zmrboh4 ko#2	-1.35769*	0.21845	2.02016e-09	-1.7878	-0.9275
Zmrboh4 ko#1	B73	1.53485*	0.23017	1.53685e-10	1.0816	1.9881
	Zmrboh4 ko#2	0.17716	0.2512	0.481296	-0.3175	0.6718
Zmrboh4 ko#2	B73	1.35769*	0.21845	2.02016e-09	0.9275	1.7878
	Zmrboh4 ko#1	-0.17716	0.2512	0.481296	-0.6718	0.3175
* The significance level of the mean difference is 0.05.
