# Supplementary material for: The ZmWAKL–ZmWIK–ZmBLK1–ZmRBOH4 module provides quantitative resistance to gray leaf spot in maize
Source: Nat Genet. 2024 Jan 18;56(2):315–26. doi: 10.1038/s41588-023-01644-z (PMC10864183; doi:10.1038/s41588-023-01644-z)
Supplement: Supplementary file 9 — Statistical source data. [file 41588_2023_1644_MOESM9_ESM.xlsx]

## Sheet: Statistical Source Data Fig 6
Fig. 6c							Fig. 6d																		Fig. 6e																		Fig. 6f
	Intensity (x104)							RLUs (x106)																		RLUs (x106)																		RLUs (x106)
	ZmBLK1		ZmRBOH4					NIL-Q11 C. zeina								NIL-Y32 C.zeina										ZmWIK C. zeina								Zmwik C. zeina										B73 C. zeina
	Ubipro::ZmWAKLY-GFP	Ubipro::ZmWAKLQ-GFP	Ubipro::ZmWAKLY-GFP	Ubipro::ZmWAKLQ-GFP			Time (s)	repeat 1	repeat 2	repeat 3	repeat 4	repeat 5	repeat 6	repeat 7	repeat 8	repeat 1	repeat 2	repeat 3	repeat 4	repeat 5	repeat 6	repeat 7	repeat 8		Time (s)	repeat 1	repeat 2	repeat 3	repeat 4	repeat 5	repeat 6	repeat 7	repeat 8	repeat 1	repeat 2	repeat 3	repeat 4	repeat 5	repeat 6	repeat 7	repeat 8		Time (s)	repeat 1	repeat 2	repeat 3	repeat 4	repeat 5	repeat 6
repeat 1	24.47	22.2308	22.4047	17.5312			0	0.647068	0.424044	1.02012	1.55794	1.43207	2.98019	1.86059	0.715024	7.96758	4.8152	9.81587	6.19756	5.66409	4.7208	2.44091	4.53927		0	40.0003	13.6222	14.082	12.8372	10.1319	19.5657	28.6141	13.9164	8.61003	4.54718	1.73887	4.34281	8.62012	6.85985	4.05396	2.31179		0	0.63021	0.56144	0.47505	0.81623	0.45297	0.35692
repeat 2	24.8941	22.1997	19.6675	17.4063			60	3.0711	3.35386	2.94066	3.65779	5.15003	3.80134	2.49559	1.40953	10.7	11.5	8.85437	7.67433	6.51426	4.91806	2.94825	4.21325		60	39.4888	19.5434	20.0997	18.8344	20.7875	25.7925	30.4275	12.4915	12.5136	15.829	5.056	7.33874	14.6312	12.0991	11.0125	7.10375		60	0.85769	0.62825	0.5133	1.07072	0.46938	0.36123
repeat 3	21.9442	17.9289	19.026	14.0425			120	4.00219	5.4695	3.58688	4.01862	4.98547	3.87364	2.9425	2.05812	8.05767	9.19894	8.65352	8.80417	5.31631	4.18441	3.201	4.10448		120	37.3266	20.5747	20.2124	21.2452	22.714	27.0628	31.7195	15.4777	15.8343	17.9685	8.07962	10.3333	17.4904	14.8795	13.789	9.79052		120	1.7659	0.79555	0.58679	1.71349	0.52479	0.36417
							180	4.37423	5.42848	3.75286	4.17621	4.663	3.87629	3.08351	2.43188	6.93571	7.03407	7.94666	9.27591	4.75166	4.16995	3.40116	3.87169		180	37.6477	23.1582	19.5202	23.9166	25.879	29.0538	32.5821	17.4704	18.4431	19.9722	11.895	13.0234	20.4615	18.0253	15.9429	12.5016		180	4.09899	1.16563	0.65881	3.15776	0.59139	0.40106
	TT (paired)		TT (paired)				240	4.612	4.995	3.84776	4.08559	4.9633	3.8331	2.96758	2.61635	6.43237	6.24661	8.81009	7.66643	4.60007	4.19699	3.47976	3.7569		240	36.4238	24.5495	19.5955	24.8942	26.7618	24.8271	31.7023	17.2718	19.7322	21.7124	14.1647	14.8079	22.0674	19.6872	18.1979	15.3953		240	8.29941	1.88585	0.78474	5.69295	0.71507	0.484
	0.03		0.045				300	4.81616	4.27936	3.93904	3.81644	4.58162	3.80922	3.05538	2.64308	6.34585	6.13807	7.65949	7.18842	4.55024	4.19224	3.41766	3.62292		300	33.7901	24.4034	19.7772	24.5138	26.6475	24.0857	30.3568	16.8576	19.7438	22.2955	15.3372	15.8752	22.4002	20.4476	19.4813	17.1293		300	13.136	3.33479	1.05162	8.8057	0.90446	0.62506
							360	4.77448	4.04445	3.97303	3.9275	5.02764	3.82218	3.10911	2.52889	6.15371	6.10457	7.20463	6.81497	4.49616	4.09866	3.29666	3.45225		360	30.2918	23.1556	19.1029	23.4956	25.8502	22.3392	28.2233	15.8497	19.0198	21.5227	15.5832	16.3453	22.0374	19.9855	20.0003	17.8704		360	16.375	5.65864	1.54366	11.2167	1.29028	0.83801
							420	4.58876	4.3055	3.9987	3.94998	4.689	3.78628	3.06651	2.35892	5.96679	5.77266	6.97566	6.60436	4.39538	4.02752	3.22784	3.18013		420	26.8273	21.24	17.9481	22.1325	24.2738	20.0647	25.7906	14.607	17.6401	20.1878	15.1761	15.6523	21.0844	17.4948	19.7558	17.9227		420	20.083	8.55587	2.46689	13.1748	1.91547	1.13373
							480	4.48054	4.45095	3.81917	3.98699	4.6464	3.70259	2.99026	2.19541	5.7531	5.6454	6.77714	6.26796	4.108	3.78712	2.97492	2.96661		480	23.2646	19.059	16.5482	20.5554	22.3584	17.8846	23.4052	13.1262	16.0818	18.5173	14.4694	15.4072	19.7201	15.6005	19.274	17.3179		480	21.8528	11.1626	3.79776	14.204	2.72061	1.63242
							540	4.24972	4.2462	3.70552	3.87034	4.64015	3.61292	2.94278	2.10107	5.60211	5.52642	6.58264	6.11489	4.01442	3.72144	2.71585	2.57855		540	20.0651	16.7639	14.6784	18.7052	20.5477	15.8466	21.1576	11.5955	14.5944	16.8451	13.5687	14.0054	18.0198	14.3734	18.2451	16.5708		540	22.9666	13.5049	5.24766	15.4455	3.80874	2.21364
							600	4.12833	4.21324	3.63493	3.69061	4.41463	3.43809	2.79085	1.96809	5.18734	5.43102	6.36999	5.98027	3.84763	3.49052	2.49382	2.21784		600	17.32	14.7392	13.1895	17.1601	18.2966	13.8767	18.9641	10.2059	13.0136	15.0974	12.575	12.9896	16.5412	13.3268	17.0077	15.3783		600	24.307	15.7134	6.46463	16.1632	4.98201	2.82627
							660	3.9413	4.41268	3.64211	3.51306	4.39677	3.23123	2.61899	1.86272	4.97767	5.02665	6.21144	5.62694	3.66118	3.40186	2.23312	2.13889		660	14.7942	12.8139	11.6276	15.4721	16.3992	12.3725	16.5094	8.87804	11.5144	13.4452	11.5172	11.5548	14.866	12.2259	15.6131	14.1268		660	23.6269	16.5363	7.4343	16.3739	6.03952	3.4467
							720	3.71251	4.29155	3.65989	3.33098	4.2249	2.99466	2.41054	1.76743	4.80188	4.72514	5.97997	5.32531	3.40393	3.24491	2.04919	2.04479		720	12.6309	11.0944	10.0483	13.9995	13.3487	10.8256	14.9506	7.43142	10.21	11.7673	10.4227	10.3885	13.406	11.0466	14.202	12.8481		720	24.0116	17.753	8.10951	15.8413	6.74228	3.88258
							780	3.64444	3.96781	3.60357	3.11528	3.97284	2.77412	2.20034	1.68079	4.57966	4.64363	5.63511	5.04625	3.24536	3.03326	1.9017	1.80279		780	10.9778	9.61599	8.8506	12.7239	10.6389	9.55736	13.4803	5.76243	9.03683	10.3598	9.52207	9.30694	12.1274	10.0536	12.8897	11.58		780	23.6684	18.4786	9.19444	16.0833	7.16972	4.27196
							840	3.51417	3.8385	3.25791	2.85739	3.83178	2.61239	1.99812	1.583	4.36756	4.38078	5.57957	4.76969	3.15631	2.73824	1.7231	1.71121		840	9.35921	8.35476	7.61967	11.3321	9.26577	8.30448	11.9289	4.92787	7.87059	8.86429	8.45713	7.91656	10.7191	8.91223	11.2858	10.2859		840	22.729	18.6517	9.11155	15.894	7.43913	4.55466
							900	3.38394	3.90136	3.0275	2.8241	3.37282	2.52115	1.83693	1.51153	4.13347	4.13161	5.2271	4.38549	2.99084	2.64029	1.5834	1.59163		900	7.94367	7.20182	6.57015	10.147	8.14411	7.292	10.4885	4.33724	6.80287	7.72864	7.51443	6.73769	9.52637	7.90443	9.96113	9.04733		900	22.9876	18.814	9.30152	16.3155	7.71573	4.64509
							960	3.28335	3.98904	2.91451	2.71694	3.15383	2.37847	1.71668	1.38864	3.99594	4.02088	5.02335	4.07509	2.85396	2.38561	1.45303	1.52268		960	6.88462	6.28142	5.75442	9.00436	7.40233	6.33424	9.20317	3.89892	5.93188	6.65295	6.67052	5.71277	8.42598	6.98767	8.72079	8.07751		960	21.5021	18.2287	9.15721	15.3573	7.61833	4.64099
							1020	2.93205	3.88833	2.90127	2.63839	3.08132	2.35649	1.62008	1.27195	3.79595	3.95221	4.67332	3.79842	2.76171	2.25734	1.3459	1.4002		1020	5.92506	5.47824	5.0406	7.9864	6.68521	5.55985	8.09406	3.51088	5.14919	5.77389	5.9022	4.81556	7.24176	6.04409	7.67337	7.10857		1020	21.5029	18.0636	9.24797	15.5621	7.37939	4.52911
							1080	2.68272	3.81058	2.8123	2.26885	2.88384	2.29331	1.4415	1.20092	3.56993	3.66339	4.42188	3.67122	2.59141	2.07432	1.27576	1.29668		1080	5.25181	4.79249	4.41637	7.0832	6.00554	4.8568	7.08796	3.18294	4.5111	5.02016	5.24082	3.91064	5.87923	5.28391	6.67786	6.25417		1080	20.1718	17.1006	9.16798	14.9626	7.37408	4.31263
							1140	2.44949	3.68026	2.75024	2.16369	2.70007	2.21376	1.36487	1.10606	3.38387	3.49922	4.30341	3.48952	2.42372	2.06058	1.21116	1.2008		1140	4.61134	4.21628	3.87097	6.25633	5.35498	4.27844	6.17735	2.89721	3.95416	4.34909	4.59632	3.3044	4.69902	4.60774	5.87187	5.51111		1140	19.8798	17.1372	9.04027	14.6038	6.94531	4.21089
							1200	2.34801	3.28954	2.68988	2.1967	2.62103	2.12295	1.29462	1.05479	3.17363	3.20668	3.969	3.27826	2.29885	1.85752	1.17016	1.09944		1200	4.07878	3.73917	3.42446	5.57188	4.79482	3.73417	5.448	2.60251	3.4804	3.81463	4.05203	2.85247	4.20793	4.03304	5.23979	4.82523		1200	19.1787	17.0824	8.65696	13.771	6.86181	4.17935
							1260	2.26224	3.11776	2.64622	2.14296	2.36475	2.02858	1.25467	1.00234	3.03759	3.09953	3.84618	2.99823	2.16263	1.79856	1.07845	0.938675		1260	3.61416	3.31363	3.00268	4.97194	4.27705	3.31184	4.68813	2.35567	3.07517	3.35274	3.60451	2.49729	3.8216	3.51723	4.55983	4.16851		1260	17.7708	16.0987	8.42786	12.9691	6.67393	3.80226
							1320	2.04199	2.78843	2.55573	2.12265	2.23766	1.66401	1.19629	0.946882	2.84145	2.97584	3.59942	2.88353	2.05862	1.61264	1.00856	0.868884		1320	3.21691	2.95483	2.69515	4.55789	3.82388	2.92185	4.13215	2.13641	2.7079	2.9348	3.16873	2.24076	3.49876	3.05588	3.99964	3.68756		1320	16.9755	15.4139	8.10322	12.3172	6.34746	3.61042
							1380	1.6698	2.64802	2.3493	2.04613	2.10833	1.57333	1.14397	0.892796	2.68858	2.91062	3.377	2.6902	1.92293	1.49627	0.964739	0.844714		1380	2.89349	2.66048	2.42652	4.05753	3.42172	2.35099	3.66496	1.96483	2.42574	2.58832	2.81625	2.02795	3.1521	2.63684	3.5348	3.24177		1380	16.3784	14.9355	7.59391	11.6683	5.76792	3.40103
							1440	1.52091	2.40342	2.18586	2.01575	1.93187	1.5973	1.06415	0.830985	2.49939	2.78023	3.16215	2.54981	1.82752	1.37499	0.894564	0.791456		1440	2.61716	2.41222	2.17126	3.72918	3.04595	1.99695	3.29607	1.79512	2.12016	2.28236	2.5013	1.84539	2.89443	2.27759	3.15147	2.98101		1440	15.2171	14.2066	7.03997	11.2683	5.24051	3.13362
							1500	1.4718	2.31773	2.08439	1.91229	1.73377	1.52347	0.999908	0.801735	2.21086	2.42989	2.813	2.29047	1.79657	1.29257	0.803988	0.752881		1500	2.37027	2.16012	1.9477	3.39852	2.75865	1.82324	2.93862	1.65396	1.89951	2.00956	2.24008	1.68047	2.61805	2.03689	2.78365	2.68006		1500	14.6651	12.5369	6.70632	10.816	5.18049	2.94623
							1560	1.4107	2.30462	1.99289	1.89024	1.6774	1.36292	0.945697	0.737965	2.13166	2.44132	2.53656	2.20011	1.67871	1.21284	0.772492	0.72342		1560	2.19307	2.03772	1.99132	3.3301	2.68126	1.90529	2.88359	1.69661	1.81602	1.91452	2.17654	1.77021	2.63282	2.0902	2.79008	2.71856		1560	13.9378	12.5185	6.30839	10.0407	4.93176	2.73544
							1620	1.35116	2.26656	1.94053	1.72293	1.51135	1.21926	0.864382	0.628286	2.0324	2.3015	2.48196	2.00858	1.59902	1.14911	0.700733	0.678182		1620	2.0388	1.85647	1.67657	2.9616	2.33977	1.65843	2.45799	1.11941	1.61678	1.67836	1.8542	1.47705	2.23972	1.7343	2.32773	2.23765		1620	13.112	11.1704	5.82766	9.09192	4.33519	2.55376
							1680	1.32814	2.1529	1.86578	1.6675	1.33825	1.14242	0.780683	0.589127	1.91645	2.03551	2.30939	1.90589	1.52331	1.08343	0.675582	0.646354		1680	1.81247	1.68068	1.5018	2.71699	2.06532	1.53004	2.21764	0.94164	1.47034	1.48371	1.62613	1.32655	1.99277	1.53424	2.03157	1.96674		1680	12.3841	10.8426	5.38601	8.88325	4.01537	2.41981
							1740	1.33352	2.0496	1.72011	1.57858	1.25735	1.01619	0.707626	0.569426	1.83713	1.90562	2.19777	1.80615	1.46183	1.03597	0.658765	0.633399		1740	1.6851	1.53004	1.38636	2.52255	1.86239	1.43865	2.03689	0.8987	1.3426	1.3517	1.50333	1.21726	1.81845	1.44224	1.75333	1.80161		1740	12.0724	10.4377	5.06019	8.40046	3.78481	2.15734
							1800	1.31411	1.91733	1.63884	1.47697	1.22144	0.989478	0.660015	0.548867	1.78799	1.77116	2.12226	1.68576	1.4571	1.01107	0.623576	0.582048		1800	1.58553	1.43676	1.30188	2.3484	1.70879	1.35967	1.86621	0.86218	1.24343	1.24358	1.34832	1.14544	1.67893	1.33212	1.54603	1.65381		1800	11.7857	9.45242	4.73728	7.74609	3.32002	2.1012
							1860	1.28052	1.83739	1.52959	1.35771	1.17497	0.935863	0.640074	0.540899	1.70923	1.81414	1.8938	1.60301	1.41596	0.981024	0.631112	0.55785		1860	1.46282	1.32686	1.19839	2.21852	1.58029	1.30673	1.74145	0.84444	1.14411	1.15542	1.24236	1.07813	1.54834	1.22144	1.43359	1.52368		1860	10.8338	9.07471	4.58918	7.38589	3.08492	1.85871
							1920	1.23892	1.71273	1.45362	1.33228	1.13315	0.884086	0.604704	0.489102	1.57576	1.61397	1.77462	1.46998	1.20066	0.888265	0.60659	0.53531		1920	1.36335	1.24578	1.12817	2.06331	1.47019	1.23134	1.6099	0.82857	1.07166	1.06612	1.13683	0.99884	1.42944	1.16612	1.31429	1.41199		1920	10.349	8.70613	4.09927	7.01218	3.02461	1.86087
							1980	1.19803	1.61763	1.41838	1.29184	1.05751	0.864509	0.586143	0.46642	1.49086	1.56193	1.68583	1.31608	1.15299	0.852801	0.585223	0.526966		1980	1.30561	1.19309	1.05315	1.93841	1.36667	1.15802	1.46676	0.79037	0.9869	0.97923	1.05818	0.96622	1.35849	1.11997	1.23236	1.28539		1980	9.79902	8.34043	3.90496	6.324	2.69278	1.72945
							2040	1.15349	1.46792	1.3719	1.1984	0.984462	0.825296	0.57803	0.445403	1.42485	1.44439	1.62624	1.24911	1.10126	0.823558	0.576186	0.493255		2040	1.2092	1.10006	0.98893	1.86296	1.28314	1.12267	1.2811	0.80399	0.83475	0.92134	0.9837	0.90444	1.22879	1.03194	1.14656	1.20033		2040	9.82343	7.66902	3.66831	6.04671	2.60617	1.61556
							2100	1.0791	1.44905	1.29975	1.06448	0.887301	0.801332	0.549249	0.448075	1.38569	1.42864	1.48097	1.22584	1.10529	0.83337	0.559796	0.435105		2100	1.14707	1.05269	0.89992	1.76413	1.20329	1.04231	1.01135	0.76004	0.67454	0.87182	0.92042	0.8637	1.16077	0.99102	1.06876	1.13994		2100	9.21384	7.26001	3.38157	5.62938	2.35985	1.54049
							2160	1.00991	1.34265	1.266	1.01052	0.853122	0.785328	0.510739	0.43025	1.32183	1.27124	1.44038	1.1343	1.03655	0.751318	0.531775	0.418953		2160	1.09619	0.98339	0.83278	1.68181	1.13703	1.00657	0.838	0.74126	0.57462	0.81134	0.85949	0.81215	1.11977	0.94774	0.98258	1.06393		2160	9.08988	7.04501	3.23257	5.25557	2.18949	1.48553
							2220	0.944836	1.24304	1.22046	0.955122	0.805778	0.76091	0.506192	0.435935	1.253	1.30279	1.35719	1.108	0.996235	0.746229	0.515907	0.418037		2220	1.06072	0.92789	0.79776	1.60934	1.07273	0.97227	0.78606	0.73473	0.52432	0.78621	0.81109	0.77553	1.05905	0.9152	0.94474	1.0178		2220	8.77996	6.88647	3.06304	4.99293	2.15371	1.4075
							2280	0.90048	1.1749	1.11309	0.937091	0.830738	0.712077	0.475625	0.418312	1.19566	1.15981	1.26739	1.04721	0.958323	0.758511	0.490523	0.422457		2280	1.01191	0.90058	0.76191	1.54424	1.02858	0.94296	0.77548	0.7323	0.53249	0.73098	0.7772	0.75624	1.01282	0.87709	0.90489	0.95464		2280	8.51751	6.28048	2.84257	4.8414	1.99512	1.31502
							2340	0.863689	1.15777	1.06846	0.871749	0.741923	0.674206	0.458357	0.409633	1.15626	1.11122	1.23391	1.00417	0.910468	0.70398	0.479237	0.415022		2340	0.96607	0.87009	0.72415	1.45898	0.97877	0.88876	0.77249	0.69977	0.53375	0.69264	0.73726	0.70665	0.96734	0.83141	0.84859	0.90231		2340	8.39048	6.06357	2.65548	4.46203	1.91637	1.2826
							2400	0.828161	1.081	1.00933	0.790303	0.702259	0.669453	0.4569	0.395476	1.10838	1.07023	1.19864	0.981645	0.887263	0.686571	0.437417	0.390632		2400	0.94093	0.83932	0.69972	1.38529	0.93139	0.84925	0.77092	0.67424	0.5279	0.67328	0.69537	0.67429	0.90606	0.79422	0.79822	0.86178		2400	8.12439	6.14463	2.58719	4.48439	1.84467	1.22519
							2460	0.77231	1.03989	0.999931	0.768639	0.664297	0.649421	0.399777	0.383795	1.06568	1.00122	1.12117	0.933665	0.847212	0.66644	0.422143	0.373643		2460	0.88059	0.79325	0.67707	1.31128	0.89297	0.83298	0.77543	0.65761	0.52523	0.64255	0.65968	0.66094	0.87126	0.76474	0.72785	0.81109		2460	7.71058	5.86371	2.39149	4.24488	1.75737	1.17199
							2520	0.704178	0.976114	0.925854	0.716978	0.630818	0.619214	0.37314	0.370371	1.02936	1.01875	1.07171	0.897313	0.803311	0.644012	0.411785	0.343218		2520	0.85823	0.76414	0.64623	1.20094	0.85625	0.8003	0.77892	0.61729	0.52074	0.60926	0.62613	0.56514	0.83511	0.74637	0.61481	0.76839		2520	7.50027	5.55516	2.29319	3.85939	1.59148	1.11543
							2580	0.66553	0.907606	0.914789	0.664695	0.591761	0.588242	0.355288	0.359417	0.999856	0.904146	1.06772	0.835677	0.772892	0.598011	0.402922	0.323499		2580	0.83638	0.72972	0.61865	1.12842	0.81458	0.77771	0.77072	0.52962	0.5157	0.58618	0.61234	0.50899	0.79234	0.72264	0.56211	0.74288		2580	7.24765	5.29285	2.12173	3.74144	1.57425	1.05877
							2640	0.650233	0.888705	0.850707	0.663496	0.57048	0.570501	0.344951	0.349149	0.942586	0.939386	1.03127	0.82676	0.745893	0.57143	0.396676	0.336611		2640	0.80268	0.69992	0.60714	1.08276	0.80106	0.75892	0.76773	0.41483	0.51232	0.56125	0.58967	0.4981	0.77274	0.70225	0.55166	0.72547		2640	6.96784	5.17619	2.13835	3.61433	1.46943	1.02636
							2700	0.634722	0.837594	0.841098	0.656096	0.597615	0.528029	0.339868	0.347201	0.908135	0.842253	0.942444	0.783466	0.696365	0.555962	0.383443	0.321427		2700	0.78925	0.68323	0.61269	1.06714	0.78125	0.75568	0.6847	0.38147	0.48979	0.55666	0.58124	0.51313	0.7406	0.68435	0.55136	0.70063		2700	6.69932	5.17424	1.95816	3.54139	1.3864	0.96646
							2760	0.619505	0.806566	0.780561	0.603254	0.526764	0.514421	0.309567	0.333544	0.84398	0.826835	0.899332	0.738315	0.684451	0.532228	0.366509	0.322654		2760	0.76859	0.66731	0.59214	1.03611	0.72861	0.73402	0.5937	0.3861	0.47311	0.53219	0.5557	0.50516	0.70721	0.66761	0.55646	0.67419		2760	6.64468	4.93584	1.96542	3.17522	1.42078	0.92072
							2820	0.600526	0.748488	0.721464	0.623597	0.503817	0.490487	0.308468	0.318894	0.786302	0.815647	0.871146	0.707241	0.645849	0.504873	0.364548	0.322833		2820	0.74854	0.65341	0.58325	1.02746	0.70286	0.70655	0.53113	0.38761	0.46494	0.52079	0.53411	0.51323	0.6889	0.65301	0.54077	0.65715		2820	6.36662	4.60973	1.81319	2.99783	1.3256	0.88578
							2880	0.587309	0.727199	0.683387	0.576235	0.473843	0.4753	0.291222	0.318384	0.76748	0.784184	0.824542	0.663963	0.622759	0.48547	0.345083	0.314523		2880	0.71641	0.63603	0.5612	0.99056	0.69193	0.69062	0.48041	0.41	0.45008	0.50557	0.51404	0.50546	0.66883	0.64517	0.5391	0.63522		2880	6.24806	4.53094	1.73993	3.00786	1.247	0.87904
							2940	0.563947	0.682187	0.63674	0.55026	0.432457	0.456862	0.282179	0.298743	0.694255	0.706424	0.808551	0.642419	0.583927	0.474955	0.340659	0.317945		2940	0.6939	0.6186	0.53441	0.95434	0.65412	0.68091	0.47109	0.4174	0.42712	0.48419	0.49437	0.48999	0.62936	0.61754	0.54056	0.60749		2940	5.51304	4.45616	1.76374	2.86419	1.1942	0.87823
							3000	0.545678	0.63351	0.608352	0.523675	0.438514	0.429661	0.282226	0.291249	0.671296	0.675053	0.796718	0.613577	0.59485	0.476175	0.339181	0.329683		3000	0.69588	0.59815	0.53007	0.94109	0.64265	0.6621	0.48979	0.43286	0.42354	0.48157	0.47759	0.48112	0.61012	0.61719	0.5338	0.58497		3000	5.38334	4.29101	1.67536	2.72343	1.29076	0.7895
							3060	0.526924	0.622099	0.574158	0.51625	0.422794	0.404294	0.26714	0.275683	0.67655	0.690078	0.731823	0.590235	0.564032	0.469047	0.333936	0.323305		3060	0.67403	0.59335	0.53254	0.92042	0.59426	0.64912	0.48182	0.43472	0.41227	0.46248	0.4587	0.48989	0.57695	0.59158	0.50688	0.57866		3060	5.15207	4.19257	1.58355	2.7084	1.14513	0.80565
							3120	0.503187	0.549042	0.577618	0.497687	0.393348	0.39566	0.249689	0.269822	0.64387	0.655317	0.701121	0.567228	0.532767	0.425303	0.312788	0.301265		3120	0.66023	0.58012	0.50214	0.87263	0.57962	0.63285	0.48434	0.44157	0.39395	0.45532	0.44147	0.46681	0.55757	0.57811	0.5039	0.55656		3120	5.17045	3.98989	1.53444	2.61116	1.10903	0.75288
							3180	0.462477	0.55188	0.553105	0.451901	0.431256	0.372413	0.252305	0.255867	0.628072	0.589638	0.69007	0.536787	0.491569	0.41147	0.307891	0.294919		3180	0.64618	0.56019	0.48676	0.84641	0.55605	0.62274	0.48782	0.42682	0.38388	0.43583	0.42727	0.44998	0.54874	0.55686	0.48843	0.55464		3180	5.15534	3.785	1.47734	2.52463	1.13873	0.70304
							3240	0.417518	0.526728	0.521512	0.45593	0.404845	0.352607	0.242747	0.253682	0.613683	0.586039	0.644322	0.490252	0.467885	0.383961	0.292317	0.291183		3240	0.62325	0.54046	0.48938	0.76272	0.55484	0.60087	0.49432	0.42465	0.37951	0.35038	0.42606	0.45114	0.55706	0.55302	0.47079	0.54167		3240	4.957	3.80482	1.46684	2.4799	1.0702	0.70598
							3300	0.407381	0.482412	0.513241	0.437999	0.346109	0.310839	0.22981	0.236655	0.589946	0.547637	0.620575	0.485769	0.44892	0.391301	0.290418	0.279269		3300	0.61865	0.53259	0.47406	0.63431	0.54914	0.58951	0.50335	0.42949	0.36135	0.2749	0.42536	0.40044	0.54985	0.55736	0.47673	0.52891		3300	4.8634	3.54028	1.40256	2.2892	1.03856	0.65566
							3360	0.402275	0.472075	0.508024	0.426125	0.339537	0.315503	0.220046	0.227889	0.548907	0.514046	0.605807	0.458216	0.457113	0.361209	0.275623	0.276773		3360	0.60709	0.5215	0.46046	0.58108	0.55227	0.58194	0.51822	0.43236	0.32972	0.25842	0.39732	0.33314	0.54435	0.55005	0.46489	0.51005		3360	4.80357	3.57006	1.39188	2.30398	1.03092	0.63959
							3420	0.399646	0.421057	0.4749	0.399751	0.32973	0.302954	0.2065	0.215674	0.548001	0.529337	0.60059	0.425189	0.446546	0.358992	0.266857	0.288318		3420	0.58815	0.52442	0.45709	0.56872	0.53961	0.567	0.50577	0.43231	0.31579	0.25486	0.38771	0.29087	0.53597	0.54465	0.4786	0.50773		3420	4.87628	3.50291	1.31494	2.1168	0.97878	0.61558
							3480	0.384377	0.439247	0.478365	0.391751	0.32125	0.302752	0.197835	0.203948	0.504257	0.485801	0.574208	0.408195	0.43522	0.344146	0.257819	0.262515		3480	0.58129	0.46499	0.45991	0.56953	0.53098	0.57159	0.51827	0.4164	0.28439	0.27369	0.36939	0.2976	0.52982	0.52362	0.46615	0.4978		3480	4.84754	3.28967	1.30186	2.05157	1.00429	0.59025
							3540	0.377153	0.421358	0.436613	0.370851	0.309342	0.289455	0.18814	0.196231	0.501773	0.463996	0.53448	0.398949	0.409098	0.329256	0.238027	0.260981		3540	0.56554	0.39596	0.43936	0.57775	0.52775	0.55918	0.51943	0.42576	0.27449	0.28148	0.29353	0.29092	0.52659	0.52226	0.4528	0.48349		3540	4.71792	3.28705	1.28936	2.00426	0.92098	0.57178
							3600	0.370125	0.403734	0.424174	0.344425	0.294323	0.287601	0.18984	0.2055	0.442628	0.441222	0.510076	0.38925	0.408015	0.321913	0.239377	0.262204		3600	0.55741	0.34787	0.43165	0.58537	0.51903	0.55736	0.52861	0.42138	0.26626	0.30102	0.25632	0.31268	0.5211	0.52029	0.4523	0.47427		3600	4.75304	3.14002	1.33214	1.86307	0.90182	0.56235
							3660	0.355535	0.379303	0.389326	0.346887	0.265546	0.274414	0.180114	0.199053	0.43486	0.434804	0.496362	0.362774	0.410121	0.302736	0.24472	0.241809		3660	0.54621	0.32776	0.43905	0.58149	0.49397	0.54344	0.51716	0.42651	0.25772	0.32278	0.24331	0.3174	0.5156	0.51293	0.42229	0.47638		3660	4.67901	3.06543	1.23649	1.90061	0.9143	0.55825
							3720	0.34028	0.359594	0.381991	0.313192	0.293893	0.272962	0.165807	0.190922	0.414436	0.413317	0.484765	0.351303	0.378707	0.282219	0.225571	0.234199		3720	0.53194	0.32162	0.42485	0.58411	0.52548	0.54031	0.52599	0.40331	0.2522	0.32258	0.26159	0.33676	0.51419	0.4975	0.37865	0.46691		3720	4.5389	2.89774	1.22502	1.862	0.88297	0.5202
							3780	0.32748	0.348771	0.371985	0.311013	0.260455	0.263898	0.160085	0.191366	0.402959	0.376269	0.47074	0.349965	0.372306	0.284136	0.22885	0.228505		3780	0.54233	0.34038	0.43241	0.58487	0.52442	0.53633	0.52523	0.42234	0.2535	0.32916	0.27434	0.34143	0.50773	0.52735	0.37583	0.48248		3780	4.42933	2.71447	1.16021	1.81541	0.87683	0.51184
							3840	0.319524	0.32127	0.366857	0.309774	0.239611	0.249454	0.15534	0.186645	0.390394	0.369635	0.443681	0.333041	0.333006	0.293744	0.222884	0.229327		3840	0.52135	0.33474	0.40794	0.57821	0.504	0.53527	0.51378	0.39475	0.24853	0.34379	0.2403	0.34284	0.49206	0.49725	0.34686	0.45119		3840	4.3124	2.68899	1.1053	1.71546	0.83434	0.50064
							3900	0.30489	0.318122	0.361086	0.298184	0.244809	0.236402	0.159429	0.198013	0.370367	0.360078	0.430891	0.319768	0.325423	0.26179	0.214736	0.220243		3900	0.40462	0.33696	0.39888	0.55212	0.48893	0.50541	0.49926	0.38534	0.25044	0.32338	0.1982	0.33243	0.46474	0.46706	0.32962	0.42254		3900	4.2044	2.56018	1.06347	1.73143	0.8415	0.52759
							3960	0.294769	0.302766	0.351768	0.27847	0.228342	0.238539	0.157262	0.191845	0.369782	0.34536	0.417928	0.313499	0.326862	0.266766	0.209472	0.212549		3960	0.33696	0.3354	0.39349	0.55479	0.47129	0.49669	0.48082	0.3784	0.24984	0.33178	0.19163	0.32911	0.47371	0.47059	0.32434	0.42823		3960	4.24386	2.4914	1.07048	1.69586	0.83439	0.49278
							4020	0.272933	0.290666	0.332885	0.293806	0.23299	0.226548	0.139852	0.178577	0.351868	0.348914	0.421824	0.30036	0.314024	0.262706	0.200464	0.19571		4020	0.34158	0.33821	0.38831	0.54586	0.46152	0.48132	0.31992	0.38086	0.23975	0.32394	0.19664	0.33092	0.46298	0.45346	0.29685	0.42621		4020	4.12111	2.33264	1.03491	1.66978	0.83445	0.47014
							4080	0.260283	0.268562	0.321193	0.276713	0.213726	0.225877	0.140827	0.174188	0.344956	0.340691	0.390334	0.285427	0.319457	0.256238	0.20737	0.187653		4080	0.34405	0.34379	0.38766	0.54536	0.47699	0.4781	0.24136	0.38086	0.25124	0.3169	0.20919	0.33434	0.46273	0.46071	0.26726	0.40965		4080	4.16339	2.32143	1.00488	1.50593	0.80749	0.45817
							4140	0.249791	0.277995	0.313838	0.278054	0.21232	0.220505	0.130217	0.171296	0.335567	0.318467	0.36612	0.28629	0.296076	0.253157	0.194013	0.191664		4140	0.35717	0.34535	0.37473	0.5327	0.46943	0.46998	0.22825	0.37251	0.25822	0.3078	0.21947	0.33218	0.45789	0.40718	0.26249	0.36436		4140	3.92971	2.28883	1.00651	1.49021	0.82799	0.4669
							4200	0.242849	0.268345	0.302384	0.264568	0.221437	0.203875	0.132645	0.160805	0.305595	0.325608	0.363908	0.262393	0.293909	0.232421	0.192839	0.199999		4200	0.37588	0.35104	0.36597	0.5328	0.45709	0.47361	0.21882	0.37659	0.24592	0.20186	0.23277	0.32906	0.45865	0.31529	0.26164	0.31569		4200	3.90156	2.12131	0.96368	1.52604	0.78767	0.45391
							4260	0.234199	0.245796	0.291015	0.248714	0.215481	0.213472	0.13461	0.161262	0.300329	0.298836	0.352427	0.250594	0.286549	0.225362	0.193846	0.188002		4260	0.36954	0.34867	0.371	0.53537	0.45613	0.46333	0.23081	0.36718	0.25089	0.13037	0.23393	0.34078	0.46293	0.28565	0.26882	0.264		4260	3.93355	2.11053	0.96498	1.52711	0.76768	0.45366
							4320	0.228601	0.228519	0.287819	0.246271	0.192233	0.208873	0.12622	0.15611	0.277302	0.309656	0.336893	0.235198	0.289855	0.226709	0.186127	0.182188		4320	0.38504	0.33771	0.35033	0.51076	0.46197	0.45688	0.24266	0.35395	0.2534	0.09225	0.24592	0.32876	0.46036	0.29177	0.27173	0.22906		4320	3.81857	2.06978	0.99416	1.49674	0.82209	0.43154
							4380	0.224459	0.226929	0.26646	0.23683	0.179361	0.203955	0.12567	0.148709	0.279417	0.305552	0.332845	0.227928	0.276547	0.220396	0.185189	0.176646		4380	0.37805	0.34581	0.34445	0.50088	0.43986	0.45225	0.25285	0.34696	0.25642	0.07918	0.24909	0.31434	0.43961	0.28846	0.27103	0.22344		4380	3.72436	2.01649	0.90635	1.4682	0.75846	0.43658
							4440	0.216262	0.207719	0.255679	0.224454	0.18067	0.200276	0.11936	0.141715	0.266692	0.278748	0.317491	0.22636	0.272995	0.208085	0.184885	0.171247		4440	0.37774	0.32751	0.33676	0.48248	0.43069	0.44419	0.25712	0.34867	0.25215	0.07613	0.24969	0.2965	0.42717	0.2857	0.27163	0.22133		4440	3.63933	1.87044	0.88111	1.37891	0.7375	0.4431
							4500	0.217681	0.206838	0.253613	0.218665	0.190539	0.195884	0.119408	0.138669	0.263668	0.271028	0.326045	0.219438	0.246484	0.19779	0.185613	0.168854		4500	0.38348	0.32801	0.32932	0.47215	0.43009	0.39873	0.26857	0.32816	0.24929	0.08173	0.25566	0.20788	0.41826	0.29112	0.27384	0.22304		4500	3.557	1.84687	0.93153	1.42596	0.72217	0.43794
[truncated: 15 more columns]
