# Supplementary material for: The ZmWAKL–ZmWIK–ZmBLK1–ZmRBOH4 module provides quantitative resistance to gray leaf spot in maize
Source: Nat Genet. 2024 Jan 18;56(2):315–26. doi: 10.1038/s41588-023-01644-z (PMC10864183; doi:10.1038/s41588-023-01644-z)
Supplement: Supplementary file 10 — Statistical source data. [file 41588_2023_1644_MOESM10_ESM.xlsx]

## Sheet: Extended Data Fig 1
Extended data Fig. 1b																Extended data Fig. 1c																Extended data Fig. 1d
	I		II		III		IV		V		VI		VII				I		II		III		IV		V		VI		VII				I		II		III		IV		V
	DSI		DSI		DSI		DSI		DSI		DSI		DSI				DSI		DSI		DSI		DSI		DSI		DSI		DSI				DSI		DSI		DSI		DSI		DSI
	Homozygote	Heterozygote	Homozygote	Heterozygote	Homozygote	Heterozygote	Homozygote	Heterozygote	Homozygote	Heterozygote	Homozygote	Heterozygote	Homozygote	Heterozygote			Homozygote	Heterozygote	Homozygote	Heterozygote	Homozygote	Heterozygote	Homozygote	Heterozygote	Homozygote	Heterozygote	Homozygote	Heterozygote	Homozygote	Heterozygote			Homozygote	Heterozygote	Homozygote	Heterozygote	Homozygote	Heterozygote	Homozygote	Heterozygote	Homozygote	Heterozygote
repeat 1	30.4054	27.1739	17.8571	27.2727	50	35.9375	28.5714	18.75	43.4211	14.1304	32.2917	25.7576	31.3953	35.6061		repeat 1	78.34	80.23	77.5641	60.7955	72.2727	51.5625	63.4615	45.8333	68.48	57.69	63.4615	45.8333	59.0278	58.5227		repeat 1	45.8333	46.4286	64.7727	55.303	60.5263	46.4286	72.2222	60.8696	65	51.3158
repeat 2	30.8333	34	27	31.25	32.2917	16.6667	22.2222	7.35294	40.2778	8.69565			12.2222	9.78261		repeat 2			73.1481	65.678	73.2759	54.1667	67.0455	48.7179			61.1111	52.2727				repeat 2	53.125	55	66.129	49.1379	68.75	55.5556	61.25	48.1481	53.4091	47.0588
repeat 3	30.4348	28.8462	20.6522	14.0625	29.5455	9.25926	26.7241	2					32	47.0588		repeat 3			70.6897	52.5862							68.3333	47.9167				repeat 3	54.1667	58.9286	73.7179	60	69.1176	54.3103	61.3636	46.2963	47.619	40.5172
repeat 4	50	45.8333			50.5556	32.5581	48.8636	14.8438								repeat 4			69.4444	49.4186												repeat 4	63.4615	59.6154	56.0811	45.3125	65.9091	39.2857	55	40.625	62.5	61.7647
repeat 5	51.087	45.9677					45.5882	20.8333																								repeat 5	62.963	65.9091	62.069	48.75
	TT (paired)		TT (paired)		TT (paired)		TT (paired)		TT (paired)		GLS scale		TT (paired)				GLS scale		TT (paired)		TT (paired)		TT (paired)		GLS scale		TT (paired)		GLS scale			repeat 6			66.3462	50.8065
	0.208341		0.666593		0.00111371		0.0069132		0.0239538		Homozygote	Heterozygote	0.38601				Homozygote	Heterozygote	0.0112989		0.025583		0.01238		Homozygote	Heterozygote	0.0463972		Homozygote	Heterozygote		repeat 7			65.5172	47.9167
											1	1					5	5							3	3			3	3
											1	1					7	5							5	5			3	5			TT (paired)		TT (paired)		TT (paired)		TT (paired)		TT (paired)
											1	1					7	5							5	5			3	5			0.43149		1.95504e-05		0.0122667		0.000483319		0.0784537
											3	1					7	5							5	5			3	5
											3	1					7	7							5	5			3	5
											3	1					7	7							5	5			3	5
											3	1					9	7							5	5			3	7
											3	1					9	7							5	5			3	7
											3	1						7							5	5			3	9
											3	3						7							5	5			3	9
											3	3						7							5	5			3	3
											3	3						9							5	5			5	3
											3	3						9							5	5			5	3
											3	3						9							7	5			5	3
											3	3						9							7	5			5	3
											5	3						9							7	5			5	3
											5	3						9							7	5			5	3
											5	3													7	5			5	3
											5	3					FT	TT							7	5			5	5
											5	3					0.615252	0.981743							7	5			5	5
											5	3													7	5			5	5
											5	3													7	5			5	5
											5	3													7	5			5	5
											7	3													7	5			5	5
												5													7	5			5	5
												5													7	5			5	5
												5													7	7			5	5
												5													7	7			5	5
												5													7	7			5	5
												5													7	7			5	5
												5													7	7			5	5
												5													7	7			5	5
												7													7	7			5	5
																									7	7			5	7
											FT	TT													7	7			5	7
											0.715629	0.220082													7	7			5	7
																									7	7			5	7
																									7	7			5	7
																									7	7			5	7
																									7				5	7
																									7				7	7
																									7				7	7
																									7				7	7
																									7				7	7
																									9				7	7
																									9				7	7
																													7	7
																									FT	TT			7	7
																									0.536204	0.00054252			7	7
																													7	7
																													7	7
																													7	7
																													7	9
																													7	9
																													7
																													7
																													7
																													7
																													7
																													7
																													7
																													7
																													7
																													7
																													7
																													7
																													7
																													9
																													9
																													9
																													9
																													9
																													FT	TT
																													0.801234	0.951192
