# Supplementary material for: The ZmWAKL–ZmWIK–ZmBLK1–ZmRBOH4 module provides quantitative resistance to gray leaf spot in maize
Source: Nat Genet. 2024 Jan 18;56(2):315–26. doi: 10.1038/s41588-023-01644-z (PMC10864183; doi:10.1038/s41588-023-01644-z)
Supplement: Supplementary file 11 — Statistical source data. [file 41588_2023_1644_MOESM11_ESM.xlsx]

## Sheet: Extended Data Fig 2
Extended data Fig. 2a								Extended data Fig. 2c				Extended data Fig. 2e								Extended data Fig. 2f
	DSI								GLS scale				Days after snowing (Beijing)								Days after snowing (Sanya)
	BC2F5		BC5F7		BC7F7				NIL-Q11	NIL-Y32			Heading		Silking		Anthesis				Heading		Silking		Anthesis
	Homozygote	Heterozygote	Homozygote	Heterozygote	Homozygote	Heterozygote		plant 1	1	1			NIL-Q11	NIL-Y32	NIL-Q11	NIL-Y32	NIL-Q11	NIL-Y32			NIL-Q11	NIL-Y32	NIL-Q11	NIL-Y32	NIL-Q11	NIL-Y32
	50	35.9375	77.56	60.8	64.77	55.3		plant 2	3	1		repeat 1	70.1429	69.8889	76.7143	76	72.1429	71.6667		repeat 1	65.5	65.625	70.8571	68.9167	69.2857	68.5417
	32.2917	16.6667	73.15	65.68	66.129	49.1379		plant 3	3	1		repeat 2	69.5455	72.6154	75.6364	76.3846	71.2727	73.9231		repeat 2	63.1176	65.2917	67.6471	68.2083	66.5294	68.4167
	29.5454	9.25926	70.69	52.59	73.718	60		plant 4	3	1		repeat 3	70.9643	72.04	77.76	76.16	72.8571	73.36		repeat 3	63.6667	64.3636	68.6667	67.3636	67.3333	67.5455
	50.5556	32.5581	69.44	49.42	56.0811	45.3125		plant 5	3	1		repeat 4	68.9545	69.8182	77.6191	73.4091	70.6364	71.2273
	28.5714	18.75	63.46	45.83	62.069	48.75		plant 6	3	1		repeat 5	69.0769	70.08	75.7917	74.28	70.7308	71.64
	22.2222	7.35294	67.05	48.72	66.3461	50.8064		plant 7	3	3
	26.7241	2	72.27	51.56	65.5172	47.9167		plant 8	3	3			FT	TT	FT	TT	FT	TT			FT	TT	FT	TT	FT	TT
	48.8636	14.8438	73.28	54.17	60.53	46.43		plant 9	3	3			0.381168	0.139623	0.588209	0.0841622	0.6716	0.256909			0.430766	0.286711	0.366943	0.441664	0.255688	0.633353
	45.5882	20.8333	63.46	45.83	68.75	55.5556		plant 10	3	3
	43.4211	14.1304	61.11	52.27	69.1176	54.3103		plant 11	5	3			repeat 1								repeat 1
	40.2778	8.69565	68.33	47.92	65.9091	39.2857		plant 12	5	3			NIL-Q11			NIL-Y32					NIL-Q11			NIL-Y32
			63.46	45.83	72.2222	60.8696		plant 13	5	3			Heading	Silking	Anthesis	Heading	Silking	Anthesis			Heading	Silking	Anthesis	Heading	Silking	Anthesis
			61.11	52.27	61.25	48.1482		plant 14	5	3		Days after snowing	70	83	72	71	74	71		Days after snowing	65	66	68	65	66	66
			68.33	47.92	61.3636	46.2963		plant 15	5	3			71	77	73	67	71	69			65	66	68	65	67	67
					55	40.625		plant 16	5	3			70	75	72	69	77	70			65	66	69	65	67	67
								plant 17	5	3			70	77	73	73		74			65	68	69	65	67	68
	FT	TT	FT	TT	FT	TT		plant 18	5	3			70	76	71	67	76	72			65	68	69	65	68	68
	0.993468	9.33048e-05	0.641255	1.42401e-08	0.531463	1.76063e-07		plant 19	5	3			72	78	74	71	86	73			66	69	70	65	68	68
								plant 20	5	5			72	78	74	70	73	71			66	69	70	65	68	68
								plant 21	7	5			72	81	74	70	73	71			66	69	72	65	68	68
								plant 22	7	5			69	74	71	71	78	74			69	70	72	65	68	68
								plant 23	7	5			69	74	70						70	71	72	65	68	68
								plant 24	1	5			69	76	71						63	71	72	65	68	68
								plant 25	1	5			70	76	72						64	71	73	65	68	69
								plant 26	3	5			68	73	70						64	72	74	65	68	69
								plant 27	3	5			70	76	73						64	74	74	66	68	69
								plant 28	3	5														66	69	69
								plant 29	3	5			repeat 2											66	69	69
								plant 30	3	1			NIL-Q11			NIL-Y32								66	69	70
								plant 31	3	1			Heading	Silking	Anthesis	Heading	Silking	Anthesis						66	69	70
								plant 32	3	1		Days after snowing	69	75	71	70	72	72						66	69	70
								plant 33	3	1			69	75	71	76	83	79						66	69	70
								plant 34	3	1			70	76	71	68	70	69						67	70	71
								plant 35	3	1			73	80	76	76	80	78						68	70	71
								plant 36	5	1			68	73	70	72	74	73						69	72	71
								plant 37	5	1			73	83	75	73	79	75						64	72	72
								plant 38	5	1			68	74	69	73	78	73
								plant 39	5	1			69	75	70	72	75	73			repeat 2
								plant 40	7	1			70	75	71	75	77	75			NIL-Q11			NIL-Y32
								plant 41	7	1			68	72	70	73	77	73			Heading	Silking	Anthesis	Heading	Silking	Anthesis
								plant 42	7	1			68	74	70	71	76	74		Days after snowing	65	65	65	65	65	65
								plant 43	9	3						71	74	72			65	66	66	65	66	65
								plant 44		3						74	78	75			65	66	66	65	66	65
								plant 45		3											65	66	67	65	67	66
								plant 46		3			repeat 3								65	66	67	66	67	66
								plant 47		3			NIL-Q11			NIL-Y32					66	66	67	66	67	67
								plant 48		3			Heading	Silking	Anthesis	Heading	Silking	Anthesis			60	66	67	66	68	67
								plant 49		3		Days after snowing	68	76	71	68	72	71			60	66	68	66	68	67
								plant 50		3			72	84	76	71	74	73			61	67	68	66	68	67
								plant 51		3			69	74	71	74	82	77			62	68	69	66	68	67
								plant 52		5			69	76	70	68	71	70			62	68	69	66	69	68
								plant 53		5			77	85	79	72	75	73			62	69	70	66	69	68
								plant 54		5			70	78	72	71	75	72			62	69	70	67	69	68
								plant 55		5			73	82	75	71	74	72			62	69	70	67	69	68
													73	na	74	70	75	71			63	70	70	67	69	68
									FT	TT			70	na	72	72	74	72			64	61	71	68	70	69
									0.292148	8.79367e-05			70	77	72	70	73	72			64	63	60	68	70	70
													68	73	70	74	76	74						62	70	70
													73	78	74	73	75	73						62	72	70
													69	76	71	73	77	74						63	72	70
													70	77	72	73	79	75						63	72	70
													69	79	72	73	84	76						64	73	72
													69	77	71	74	82	76						64	64	72
													69	75	71	77	81	78						64	64	72
													68	76	71	71	74	72
													67	73	70	73	76	74			repeat 3
													72	79	73	75	78	76			NIL-Q11			NIL-Y32
													71	76	72	73	76	73			Heading	Silking	Anthesis	Heading	Silking	Anthesis
													70	76	71	68	73	70		Days after snowing	65	66	66	66	65	65
													72	78	73	73	76	73			65	66	66	66	66	65
													77	85	78	74	77	74			65	66	70	67	66	66
													73	81	74	70	75	73			61	68	70	67	67	66
													79	na	81						62	68	70	62	67	66
													70	76	72						64	70	70	63	67	66
													70	77	72									63	67	67
																								63	69	68
													repeat 4											63	69	69
													NIL-Q11			NIL-Y32								64	70	71
													Heading	Silking	Anthesis	Heading	Silking	Anthesis						64	70	72
												Days after snowing	68	75	70	69	72	71
													69	76	71	67	69	68
													70	79	72	69	73	71
													70	74	71	70	73	71
													70	76	71	71	73	71
													68	75	70	68	73	69
													68	75	69	68	72	69
													70	81	72	67	69	69
													69	78	71	66	70	68
													64	71	67	65	71	69
													65	73	66	68	70	69
													69	na	72	68	73	70
													68	73	69	70	72	71
													70	83	72	72	73	72
													70	83	71	71	76	72
													70	84	71	72	75	73
													68	79	70	72	77	73
													68	76	70	76	80	77
													69	77	71	76	82	77
													75	86	78	69	71	71
													70	78	70	75	80	75
													69	78	70	67	71	71
													repeat 5
													NIL-Q11			NIL-Y32
													Heading	Silking	Anthesis	Heading	Silking	Anthesis
												Days after snowing	68	72	70	65	70	69
													68	76	69	66	72	70
													69	79	71	72	75	73
													70	79	72	66	72	68
													70	76	70	70	73	71
													69	78	71	69	73	70
													69	77	71	70	72	71
													70	79	71	69	75	72
													70	78	71	70	72	71
													68	73	70	71	75	72
													69	77	70	68	71	70
													73	na	75	72	76	73
													71	77	72	72	75	73
													70	74	71	73	76	74
													68	73	71	71	73	72
													69	76	70	70	74	71
													67	76	69	72	76	73
													70	76	71	71	75	72
													68	71	69	72	81	73
													70	77	72	79	84	80
													67	74	69	71	74	71
													66	75	69	66	73	70
													69	74	70	69	71	70
													74	na	77	73	79	74
													65	74	68	65	70	68
													69	78	70
