# Supplementary material for: The ZmWAKL–ZmWIK–ZmBLK1–ZmRBOH4 module provides quantitative resistance to gray leaf spot in maize
Source: Nat Genet. 2024 Jan 18;56(2):315–26. doi: 10.1038/s41588-023-01644-z (PMC10864183; doi:10.1038/s41588-023-01644-z)
Supplement: Supplementary file 12 — Statistical source data. [file 41588_2023_1644_MOESM12_ESM.xlsx]

## Sheet: Extended Data Fig 4
Extended data Fig. 4b								Extended data Fig. 4c								Extended data Fig. 4d
	Q#1		Q#2		Q#3				Q#1		Q#2		Q#3				Q#1		Q#2		Q#3
	Non-transgenic	Transgenic	Non-transgenic	Transgenic	Non-transgenic	Transgenic			Non-transgenic	Transgenic	Non-transgenic	Transgenic	Non-transgenic	Transgenic			Non-transgenic	Transgenic	Non-transgenic	Transgenic	Non-transgenic	Transgenic
repeat 1	1	1.17013	1.5812	2.58057	1.00928	1.51922		repeat 1	47.0588	42.0833	56.5	60.2941	56.5217	58.3333		repeat 1	50.8929	44.3182	40	36	75.7812	71.0526
repeat 2	1.0693	1.12246	1.06513	2.08641	1	1.59844		repeat 2	41.2162	46.0526	60.9756	55.1471	41.6667	41.2162		repeat 2	43	54.7619	50	51.1905	60.9756	57.6923
repeat 3	1.2132	1.34256	1	2.82138	1.23446	1.78027		repeat 3			58.7378	57.7206				repeat 3	58.6957	55.2632	43.2692	38.0952	62.5	61.4583
	FT	TT	FT	TT	FT	TT			TT (paired)		TT (paired)		TT (paired)				TT (paired)		TT (paired)		TT (paired)
	0.937363	0.269205	0.838706	0.0107312	0.991923	0.00715028			0.990977		0.749331		0.655149				0.927142		0.3066		0.106512
Extended data Fig. 4f
	R#5		R#6		R#7		R#8		R#10		R#11		R#12			Extended data Fig. 4h
	Non-transgenic	Transgenic	Non-transgenic	Transgenic	Non-transgenic	Transgenic	Non-transgenic	Transgenic	Non-transgenic	Transgenic	Non-transgenic	Transgenic	Non-transgenic	Transgenic			ZmWAKLC		ZmWAKLY
repeat 1	1.14076	2.35108	1	3.27918	1.58373	2.93493	1.19195	3.51452	1.30134	1.33792	1.15384	3.00309	1.67017	4.1795			Non-transgenic	Transgenic	Non-transgenic	Transgenic
repeat 2	0.999995	3.84591	1.80667	3.86375	0.999997	3.42632	0.999995	2.62077	0.999997	2.0139	1.41073	2.30236	0.999998	4.89055			39.3939	32.6087	58.6364	50.3788
repeat 3	1.28123	3.4614	1.23678	3.78942	1.39261	3.18506	1.33933	3.19244	1.47108	1.9925	1	1.71648	1.30796	4.12067			64.1667	59.375	72.3214	64.375
																	54.5455	49.1071	58	47.5
	FT	TT	FT	TT	FT	TT	FT	TT	FT	TT	FT	TT	FT	TT			68.5714	56.25	49.4186	38.0682
	0.0635494	0.0103052	0.741353	0.00160071	0.810683	0.00113351	0.247628	0.00228779	0.556519	0.115254	0.188038	0.0419895	0.759925	0.000614042			67.4242	53.5714	63.1579	50.125
																	68.3824	53.9474	60.2941	46.4286
																	55	43.5185	62.9286	52.2759
Extended data Fig. 4g																	59.0909	43.75	55.1471	44.697
	R#5		R#6		R#7		R#8		R#10		R#11		R#12				55.2632	47.0588	63.8889	50.6316
	Non-transgenic	Transgenic	Non-transgenic	Transgenic	Non-transgenic	Transgenic	Non-transgenic	Transgenic	Non-transgenic	Transgenic	Non-transgenic	Transgenic	Non-transgenic	Transgenic			54.7619	45.4545	61.7857	44.4444
repeat 1	67.4242	53.5714	86.6667	69.697	55	43.5185	55	42.5926	54.7619	45.4545	43.4783	27.7778	39.3939	32.6087			42	37.5	62.2727	44.8529
repeat 2	68.3824	53.9474	63.1579	55	59.0909	43.75	45	30.9524	42	37.5	54.7619	41.6667	64.1667	59.375			48	38.75	55.4348	44.2308
repeat 3					55.2632	47.0588	66.9643	53.5714	48	38.75			54.5455	49.1071			44.2308	33.8235	63.2812	43.75
repeat 4									44.2308	33.8235			68.5714	56.25			50	35	56.8064	40.7083
																	58.0357	49.0741
	TT (paired)		TT (paired)		TT (paired)		TT (paired)		TT (paired)		TT (paired)		TT (paired)				53	44.2308
	0.0130999		0.214721		0.0298151		0.00128545		0.00787422		0.0574409		0.0234256				56.25	40.625
																	55.4348	40.2174
																	69.7368	64.0625
																	TT (paired)		TT (paired)
																	8.31595e-10		4.47649e-09
