# Supplementary material for: The ZmWAKL–ZmWIK–ZmBLK1–ZmRBOH4 module provides quantitative resistance to gray leaf spot in maize
Source: Nat Genet. 2024 Jan 18;56(2):315–26. doi: 10.1038/s41588-023-01644-z (PMC10864183; doi:10.1038/s41588-023-01644-z)
Supplement: Supplementary file 13 — Statistical source data. [file 41588_2023_1644_MOESM13_ESM.xlsx]

## Sheet: Extended Data Fig 5
Extended data Fig. 5a								Extended data Fig. 5c								Extended data Fig. 5f
	ZmPR5L OE#1		ZmPR5L OE#2		ZmPR5L OE#3				DSI								GLS scale
	Non-transgenic	Transgenic	Non-transgenic	Transgenic	Non-transgenic	Transgenic			ZmPR5L OE#1		ZmPR5L OE#2		ZmPR5L OE#3				B73	Zmpr5l ko#1	Zmpr5l ko#2
repeat 1	1	9.10505	1	42.9127	1	18.0426			Non-transgenic	Transgenic	Non-transgenic	Transgenic	Non-transgenic	Transgenic		plant 1	5	3	1
repeat 2	2.41719	9.84915	2.08012	62.466	1.37113	23.5339			59.7458	55.3798	47.973	49.6479	50	47.1154		plant 2	3	9	3
repeat 3	1.72324	9.87675	1.35621	47.4536	1.42913	23.6543										plant 3	3	5	3
									GLS scale							plant 4	5	5	3
	FT	TT	FT	TT	FT	TT			ZmPR5L OE#1		ZmPR5L OE#2		ZmPR5L OE#3			plant 5	5	5	3
	0.552468	8.053e-05	0.00576883	0.0140076	0.0104944	0.00811308			Non-transgenic	Transgenic	Non-transgenic	Transgenic	Non-transgenic	Transgenic		plant 6	5	5	3
								plant 1	3	3	1	1	1	1		plant 7	9	7	3
								plant 2	3	3	1	1	1	1		plant 8	3	5	5
								plant 3	3	3	1	1	1	1		plant 9	5	3	5
								plant 4	3	3	1	1	1	3		plant 10	5	5	5
								plant 5	3	3	1	1	1	3		plant 11	5	5	5
								plant 6	3	3	1	3	1	3		plant 12	3	5	5
								plant 7	3	3	1	3	1	3		plant 13	7	5	5
								plant 8	3	3	1	3	3	3		plant 14	7	5	5
								plant 9	3	3	1	3	3	3		plant 15	7	3	5
								plant 10	3	3	1	3	3	3		plant 16	9	3	5
								plant 11	3	3	3	3	3	3		plant 17	3	9	5
								plant 12	3	5	3	3	3	3		plant 18	3	5	5
								plant 13	3	5	3	3	3	3		plant 19	3	9	7
								plant 14	3	5	3	3	3	5		plant 20	5	5	7
								plant 15	3	5	3	3	3	5		plant 21	5	5	7
								plant 16	5	5	3	3	3	5		plant 22	3	5	7
								plant 17	5	5	3	3	3	5		plant 23	5	5	7
								plant 18	5	5	3	3	3	5		plant 24	3	5	7
								plant 19	5	5	3	3	3	5		plant 25	7	3	7
								plant 20	5	5	3	3	3	7		plant 26	7	5	7
								plant 21	5	5	3	3	3	7		plant 27	5	7	7
								plant 22	5	5	3	3	3	7		plant 28	3	3	7
								plant 23	5	5	3	3	3	7		plant 29	3	7	7
								plant 24	5	5	3	3	3	7		plant 30	5	3	7
								plant 25	5	5	3	5	3	7		plant 31	7	3	7
								plant 26	5	5	3	5	3	9		plant 32	5	7	7
								plant 27	5	5	5	5	5	9		plant 33	7	9	9
								plant 28	5	5	5	5	5	9		plant 34	5	5	9
								plant 29	5	5	5	5	5	9		plant 35	9	3	9
								plant 30	5	5	5	5	5	9		plant 36	5	5
								plant 31	5	5	5	5	5			plant 37	1	9
								plant 32	5	5	5	5	5			plant 38	3	5
								plant 33	5	5	5	5	5			plant 39	3
								plant 34	5	5	5	5	5			plant 40	3
								plant 35	5	7	5	5	7			plant 41	3
								plant 36	5	7	5	5	7			plant 42	3
								plant 37	5	7	5	5	7			plant 43	3
								plant 38	5	7	5	5	7			plant 44	3
								plant 39	5	7	5	5	7			plant 45	3
								plant 40	5	7	5	5	7			plant 46	3
								plant 41	5	7	5	5	7			plant 47	3
								plant 42	5	7	5	5	7			plant 48	5
								plant 43	5	7	5	5	7			plant 49	5
								plant 44	5	7	5	5	9			plant 50	5
								plant 45	5	7	5	5	9			plant 51	5
								plant 46	5	7	5	5	9			plant 52	5
								plant 47	5	7	7	5	9			plant 53	5
								plant 48	5	7	7	5	9			plant 54	5
								plant 49	5	7	7	5	9			plant 55	5
								plant 50	5	7	7	5	9			plant 56	5
								plant 51	5	9	7	5	9			plant 57	5
								plant 52	5	9	7	5	9			plant 58	5
								plant 53	7	9	7	5				plant 59	5
								plant 54	7	9	7	5				plant 60	7
								plant 55	7	9	7	5				plant 61	7
								plant 56	7	9	7	7				plant 62	7
								plant 57	7	9	7	7				plant 63	7
								plant 58	7	9	7	7				plant 64	7
								plant 59	7	9	7	7				plant 65	7
								plant 60	7		7	7				plant 66	7
								plant 61	7		7	7				plant 67	7
								plant 62	7		9	7				plant 68	7
								plant 63	7		9	7				plant 69	7
								plant 64	7		9	7				plant 70	7
								plant 65	7		9	7				plant 71	9
								plant 66	7		9	7				plant 72	9
								plant 67	7		9	7				plant 73	9
								plant 68	7		9	7				plant 74	9
								plant 69	7		9	7				plant 75	9
								plant 70	7		9	7
								plant 71	7		9	9
								plant 72	7			9				ANOVA
								plant 73	7			9					SS	df	MS	F	P-value	F crit
								plant 74	7			9				Treatment (between columns)	4.35287	2	2.17643	0.57331	0.564929	3.05849
								plant 75	9							Residual (within colums)	550.458	145	3.79626
								plant 76	9
								plant 77	9							Total	554.811	147
								plant 78	9
								plant 79	9
																LSD multiple comparisons
									FT	TT	FT	TT	FT	TT				diff	se	p-value	95% CI
									0.202208	0.255356	0.0322284	0.72159	0.836791	0.703931							lwr	upr
																B73	Zmpr5l ko#1	0.03018	0.38797	0.938	-0.7366	0.797
																	Zmpr5l ko#2	-0.39238	0.39885	0.327	-1.1807	0.3959
																Zmpr5l ko#1	B73	-0.03018	0.38797	0.938	-0.797	0.7366
																	Zmpr5l ko#2	-0.42256	0.45647	0.356	-1.3248	0.4796
																Zmpr5l ko#2	B73	0.39238	0.39885	0.327	-0.3959	1.1807
																	Zmpr5l ko#1	0.42256	0.45647	0.356	-0.4796	1.3248
																* The significance level of the mean difference is 0.05.
