# Supplementary material for: The ZmWAKL–ZmWIK–ZmBLK1–ZmRBOH4 module provides quantitative resistance to gray leaf spot in maize
Source: Nat Genet. 2024 Jan 18;56(2):315–26. doi: 10.1038/s41588-023-01644-z (PMC10864183; doi:10.1038/s41588-023-01644-z)
Supplement: Supplementary file 14 — Statistical source data. [file 41588_2023_1644_MOESM14_ESM.xlsx]

## Sheet: Extended Data Fig 6
Extended data Fig. 6a
	Seedling stage						Mature stage
	Root		Mesocotyl		Leaf		Root		Stem		Ear leaf-3		Ear leaf-2		Ear leaf-1		Ear leaf		Ear leaf+1		Ear leaf+2		Ear leaf+3		Top leaf		Bracteal leaf
	NIL-Q11	NIL-Y32	NIL-Q11	NIL-Y32	NIL-Q11	NIL-Y32	NIL-Q11	NIL-Y32	NIL-Q11	NIL-Y32	NIL-Q11	NIL-Y32	NIL-Q11	NIL-Y32	NIL-Q11	NIL-Y32	NIL-Q11	NIL-Y32	NIL-Q11	NIL-Y32	NIL-Q11	NIL-Y32	NIL-Q11	NIL-Y32	NIL-Q11	NIL-Y32	NIL-Q11	NIL-Y32
repeat 1	1	1.18921	1.00696	2.31338	3.16017	1.01396	1	0.411796	0.397768	0.257028	1.31951	0.907519	1.15669	0.664343	0.795536	0.659754	0.586417	0.566442	0.697372	0.668964	1.00696	0.888843	0.702222	0.466516	0.450625	0.80107	0.779165	0.712025
repeat 2	0.986233	1.23114	1.16473	2.04202	2.88786	1.19748	1	0.368567	0.438303	0.216134	1.12506	1.04247	1.23114	0.624165	0.846745	0.812252	0.554785	0.582367	0.852635	0.547147	1.18099	0.993092	0.812252	0.435275	0.547147	0.707107	0.926588	0.479632
repeat 3	0.993092	1.11729	1.00696	2.21914	2.07053	1.10957	1.02811	0.371131	0.469761	0.211686	1.19748	0.757858	1.04972	0.496546	0.864537	0.664343	0.692555	0.392292	0.784584	0.479632	1.15669	0.913831	0.773782	0.543367	0.615572	0.747425	1.02811	0.463294
	FT	TT	FT	TT	FT	TT	FT	TT	FT	TT	FT	TT	FT	TT	FT	TT	FT	TT	FT	TT	FT	TT	FT	TT	FT	TT	FT	TT
	0.0281776	0.0308765	0.608392	0.000288365	0.0510589	0.00851262	0.618736	3.1426e-06	0.648236	0.00122392	0.645439	0.0356008	0.959925	0.00165375	0.291372	0.0848879	0.637964	0.256586	0.793632	0.0405243	0.500172	0.0436087	0.996206	0.00349169	0.488917	0.0177008	0.894727	0.0291502
Extended data Fig. 6b
	Mock
	NIL-Q11									NIL-Y32
Time (h)	repeat 1	repeat 2	repeat 3	repeat 4	repeat 5	repeat 6	repeat 7	repeat 8	repeat 9	repeat 1	repeat 2	repeat 3	repeat 4	repeat 5	repeat 6	repeat 7	repeat 8	repeat 9	FT	TT
0	1	0.81	1.22	1.53	1.59	1.62	1.65	1.74	1.72	0.64	0.76	0.71	1	0.95	1.22	1	1.12	1.31	0.297243	0.00365969
3	2.89	2.76	3.11	1.64	1.62	1.74	1.48	1.61	1.55	3.44	3.51	3.47	1.32	1.53	1.16	1.21	1.5	1.32	0.198876	0.987564
6	1.37	1.29	1.43	2.84	2.59	2.73	1.58	1.78	1.85	0.74	0.87	0.6	1.65	1.54	1.52	2.32	2.43	2.45	0.652864	0.258808
9	1.09	0.91	1.27	2.79	2.71	2.84	1.34	1.52	1.21	1.36	1.16	0.95	1.93	1.97	2.01	2.05	1.94	2.03	0.100599	0.919155
12	1.95	1.77	2.12	2.21	2.17	2.14	1.41	1.35	1.47	1.44	1.4	1.35	2.12	2.08	2.19	1.23	1.31	1.36	0.748578	0.203187
24	1.7	1.6	1.81	2.77	2.78	1.82	1.45	1.46	1.62	1.67	1.58	1.48	2.64	2.75	2.7	1.48	1.41	1.38	0.672099	0.973713
	C. zeina
	NIL-Q11									NIL-Y32
Time (h)	repeat 1	repeat 2	repeat 3	repeat 4	repeat 5	repeat 6	repeat 7	repeat 8	repeat 9	repeat 1	repeat 2	repeat 3	repeat 4	repeat 5	repeat 6	repeat 7	repeat 8	repeat 9	FT	TT
0	1	0.86	1.15	1.52	1.39	1.45	1.25	1.21	1.58	0.7	0.76	0.63	1.17	1.12	1.08	1	0.92	1.06	0.57814	0.0057857
3	3.96	3.81	4.19	2.51	2.66	2.74	2.72	2.8	2.83	2.75	2.92	2.56	4.47	4.64	4.77	4.68	4.79	4.62	0.284482	0.0366758
6	5.36	5.19	5.26	3.27	3.36	3.51	4.8	4.89	5.06	4.41	4.37	4.22	5.76	5.79	5.84	6.24	6.46	6.54	0.869377	0.0332226
9	3.98	3.6	3.76	2.63	2.78	2.65	3.07	3.01	2.99	2.32	2.45	2.67	3.21	3.07	3.13	4.5	4.69	4.72	0.0782582	0.491526
12	1.39	1.34	1.46	2.41	2.37	2.35	2.16	1.91	2.16	1.02	1.37	1.72	2.56	2.47	2.48	1.58	1.59	1.54	0.540937	0.573708
24	2.78	2.54	2.65	2.27	2.16	2.12	1.89	1.77	1.91	1.19	1.24	1.28	2.16	2.2	2.19	1.96	2.29	2.08	0.476374	0.063896
Extended data Fig. 6c
	NIL-Q11			NIL-Y32
Time (d)	repeat 1	repeat 2	repeat 3	repeat 1	repeat 2	repeat 3	FT	TT
0	1.57	1	0.98	1	0.88	0.74	0.262194	0.209483
1	0.78	0.94	1.1	0.51	0.83	1.2	0.35351	0.692851
3	0.58	1.12	0.95	0.84	0.88	1.03	0.232612	0.853747
5	1.12	1.22	1.31	0.77	1.33	0.98	0.202844	0.33204
7	1.05	1.19	1.24	1	0.67	1.3	0.177982	0.422871
9	0.65	0.99	1.2	0.8	1.15	1.2	0.762848	0.638715
11	2.06	2.69	2.53	0.8	1.87	1.93	0.419317	0.0965053
13	1.08	0.81	1.26	0.83	1.38	1.25	0.766053	0.650408
15	2.02	1.57	1.98	1.16	1.26	1.27	0.112576	0.0133322
17	1.4	3.71	2.61	1.04	1.33	1.58	0.103736	0.140525
19	1.04	1.77	1.95	1.16	2.14	1.83	0.961363	0.773927
21	1.16	1.5	1.65	1.07	1.86	1.94	0.42841	0.583254
23	3.82	1.33	2.34	3.06	2.87	3.12	0.0214868	0.548658
25	4.07	3.47	4.04	2.87	3.01	4.08	0.413831	0.276682
27	6.12	5.82	6.5	8.7	5.29	7.65	0.073359	0.357771
29	6.8	5.54	5.68	7.85	8.57	8.31	0.435942	0.00770218
33	2.58	3.34	2.61	5.47	6.01	5.64	0.583121	0.000632537
44	2.43	4.99	2.94	3.06	3.34	2.56	0.156747	0.59752
