# Supplementary material for: The ZmWAKL–ZmWIK–ZmBLK1–ZmRBOH4 module provides quantitative resistance to gray leaf spot in maize
Source: Nat Genet. 2024 Jan 18;56(2):315–26. doi: 10.1038/s41588-023-01644-z (PMC10864183; doi:10.1038/s41588-023-01644-z)
Supplement: Supplementary file 15 — Statistical source data. [file 41588_2023_1644_MOESM15_ESM.xlsx]

## Sheet: Extended Data Fig 7
Extended data Fig. 7b								Extended data Fig. 7d								Extended data Fig. 7e								Extended data Fig. 7j
	ZmRLK1-nLUC	ZmPR5L1-nLUC	ZmPK1-nLUC	ZmPK2-nLUC	ZmPK3-nLUC	ZmWIK-nLUC			ZmRLK1-nLUC	ZmPR5L1-nLUC	ZmPK1-nLUC	ZmPK2-nLUC	ZmPK3-nLUC	ZmWIK-nLUC			NIL-Q11			NIL-Y32					B73	ZmWIK OE#4	ZmWIK OE#3
repeat 1	0.0385	0.1682	0.1313	2.1311	0.1246	8.635		repeat 1	0.052	0.1085	0.1605	1.9948	0.0691	3.9671			repeat 1	repeat 2	repeat 3	repeat 1	repeat 2	repeat 3		plant 1	7	9	5
repeat 2	0.022	0.3261	0.0636	1.111	0.0864	7.3479		repeat 2	0.0351	0.0873	0.0898	0.3115	0.0757	3.3634		ZmPK2	1	2.13366	2.15347	2.09459	1.90088	3.37916		plant 2	9	7	5
repeat 3	0.0196	0.0855	0.1548	2.018	0.0738	6.6892		repeat 3	0.0234	0.0721	0.0954	2.8456	0.0438	2.148		ZmWIK	7.90811	16.9514	12.5244	12.295	11.1838	9.60199		plant 3	7	5	7
repeat 4	0.0191	0.2701	0.0905	1.5555	0.1033	5.6342		repeat 4	0.0336	0.0517	0.0346	2.3075	0.0365	5.4325										plant 4	7	5	7
repeat 5	0.0349	0.1517	0.1023	2.6021	0.0231	3.6623		repeat 5	0.0097	0.2647	0.1023	1.9503	0.1135	6.6697		Extended data Fig. 7h								plant 5	7	5	1
repeat 6	0.009	0.117	0.0348	2.6956	0.036	5.2236		repeat 6	0.0095	0.2071	0.1419	2.2763	0.0509	5.4318			B73	ZmWIK OE#4	ZmWIK OE#3					plant 6	7	3	5
repeat 7	0.0071	0.0331	0.0925	2.3475	0.0174	3.433		repeat 7	0.0397	0.6294	0.0441	1.4326	0.0518	6.0238		repeat 1	1	45.8509	33.3628					plant 7	7	7	7
repeat 8	0.0255	0.0757	0.0108	2.4873	0.0152	4.7696		repeat 8	0.0208	0.2473	0.094	2.2951	0.0535	4.3938		repeat 2	0.729406	60.2863	51.3627					plant 8	7	5	5
																repeat 3	0.90298	40.455	36.702					plant 9	9	5	5
																								plant 10	7	5	5
																								plant 11	7	3	5
ANOVA								ANOVA								ANOVA								plant 12	7	5	5
	SS	df	MS	F	P-value	F crit			SS	df	MS	F	P-value	F crit			SS	df	MS	F	P-value	F crit		plant 13	5	5	3
Treatment (between columns)	206.002	5	41.2004	69.5263	3.24389e-19	2.43769		Treatment (between columns)	139.964	5	27.9929	58.7718	7.13543e-18	2.43769		Treatment (between columns)	3941.11	2	1970.55	30.0345	0.000748961	5.14325		plant 14	7	7	5
Residual (within colums)	24.8887	42	0.592588					Residual (within colums)	20.0045	42	0.476298					Residual (within colums)	393.658	6	65.6096					plant 15	7	5	7
																								plant 16	9	3	3
Total	230.891	47						Total	159.969	47						Total	4334.77	8						plant 17	7	5	5
																								plant 18	7	5	5
																								plant 19	7	7	5
Tukey multiple comparisons								Tukey multiple comparisons								Tukey multiple comparisons								plant 20	3	7	5
		diff	se	p-value	95% CI					diff	se	p-value	95% CI					diff	se	p-value	95% CI			plant 21	7	3	7
					lwr	upr							lwr	upr							lwr	upr		plant 22	7	3	5
ZmRLK1-nLUC	ZmPR5L1-nLUC	-0.131463	0.384899	0.99934	-1.28048	1.01756		ZmRLK1-nLUC	ZmPR5L1-nLUC	-0.180538	0.345072	0.994939	-1.21066	0.849587		B73	ZmWIK OE#4	-47.98661*	6.6136	0.000850961	-68.279	-27.6943		plant 23	5	5	7
	ZmPK1-nLUC	-0.0631125	0.384899	0.999982	-1.21213	1.08591			ZmPK1-nLUC	-0.06735	0.345072	0.999958	-1.09747	0.962775			ZmWIK OE#3	-39.59839*	6.6136	0.00236266	-59.8907	-19.306		plant 24	7	3	5
	ZmPK2-nLUC	-2.09655*	0.384899	3.48645e-05	-3.24557	-0.947532			ZmPK2-nLUC	-1.89874*	0.345072	2.91072e-05	-2.92886	-0.868613		ZmWIK OE#4	B73	47.98661*	6.6136	0.000850961	27.6943	68.279		plant 25	7	3	3
	ZmPK3-nLUC	-0.0380125	0.384899	0.999999	-1.18703	1.11101			ZmPK3-nLUC	-0.033875	0.345072	0.999999	-1.064	0.99625			ZmWIK OE#3	8.38822	6.6136	0.46086	-11.9041	28.6806		plant 26	5	3	9
	ZmWIK-nLUC	-5.65239*	0.384899	6.57252e-13	-6.80141	-4.50337			ZmWIK-nLUC	-4.65079*	0.345072	6.58251e-13	-5.68091	-3.62066		ZmWIK OE#3	B73	39.59839*	6.6136	0.00236266	19.306	59.8907		plant 27	7	1	7
ZmPR5L1-nLUC	ZmRLK1-nLUC	0.131463	0.384899	0.99934	-1.01756	1.28048		ZmPR5L1-nLUC	ZmRLK1-nLUC	0.180538	0.345072	0.994939	-0.849587	1.21066			ZmWIK OE#4	-8.38822	6.6136	0.46086	-28.6806	11.9041		plant 28	5	5	3
	ZmPK1-nLUC	0.06835	0.384899	0.999974	-1.08067	1.21737			ZmPK1-nLUC	0.113188	0.345072	0.999458	-0.916937	1.14331		* The significance level of the mean difference is 0.05.								plant 29	5	3	5
	ZmPK2-nLUC	-1.96509*	0.384899	0.000105231	-3.11411	-0.816069			ZmPK2-nLUC	-1.71820*	0.345072	0.000157647	-2.74832	-0.688075										plant 30	7	3	5
	ZmPK3-nLUC	0.09345	0.384899	0.999876	-1.05557	1.24247			ZmPK3-nLUC	0.146663	0.345072	0.998105	-0.883462	1.17679										plant 31	7	3	3
	ZmWIK-nLUC	-5.52092*	0.384899	6.57252e-13	-6.66994	-4.37191			ZmWIK-nLUC	-4.47025*	0.345072	6.60583e-13	-5.50037	-3.44013										plant 32	5	5	3
ZmPK1-nLUC	ZmRLK1-nLUC	0.0631125	0.384899	0.999982	-1.08591	1.21213		ZmPK1-nLUC	ZmRLK1-nLUC	0.06735	0.345072	0.999958	-0.962775	1.09747										plant 33	7	3	3
	ZmPR5L1-nLUC	-0.06835	0.384899	0.999974	-1.21737	1.08067			ZmPR5L1-nLUC	-0.113188	0.345072	0.999458	-1.14331	0.916937										plant 34	7	3	5
	ZmPK2-nLUC	-2.03344*	0.384899	5.93564e-05	-3.18246	-0.884419			ZmPK2-nLUC	-1.83139*	0.345072	5.48799e-05	-2.86151	-0.801263										plant 35	7	5	3
	ZmPK3-nLUC	0.0251	0.384899	1	-1.12392	1.17412			ZmPK3-nLUC	0.033475	0.345072	0.999999	-0.99665	1.0636										plant 36	7	5	5
	ZmWIK-nLUC	-5.58927*	0.384899	6.57252e-13	-6.73829	-4.44026			ZmWIK-nLUC	-4.58344*	0.345072	6.58584e-13	-5.61356	-3.55331										plant 37	7	7	5
ZmPK2-nLUC	ZmRLK1-nLUC	2.09655*	0.384899	3.48645e-05	0.947532	3.24557		ZmPK2-nLUC	ZmRLK1-nLUC	1.89874*	0.345072	2.91072e-05	0.868613	2.92886										plant 38	9	3	5
	ZmPR5L1-nLUC	1.96509*	0.384899	0.000105231	0.816069	3.11411			ZmPR5L1-nLUC	1.71820*	0.345072	0.000157647	0.688075	2.74832										plant 39	5	5	3
	ZmPK1-nLUC	2.03344*	0.384899	5.93564e-05	0.884419	3.18246			ZmPK1-nLUC	1.83139*	0.345072	5.48799e-05	0.801263	2.86151										plant 40	5	3	3
	ZmPK3-nLUC	2.05854*	0.384899	4.80526e-05	0.909519	3.20756			ZmPK3-nLUC	1.86486*	0.345072	4.00625e-05	0.834738	2.89499										plant 41	5	7	5
	ZmWIK-nLUC	-3.55584*	0.384899	1.68181e-10	-4.70486	-2.40682			ZmWIK-nLUC	-2.75205*	0.345072	8.92575e-09	-3.78217	-1.72193										plant 42	5	5	9
ZmPK3-nLUC	ZmRLK1-nLUC	0.0380125	0.384899	0.999999	-1.11101	1.18703		ZmPK3-nLUC	ZmRLK1-nLUC	0.033875	0.345072	0.999999	-0.99625	1.064										plant 43	5	5	5
	ZmPR5L1-nLUC	-0.09345	0.384899	0.999876	-1.24247	1.05557			ZmPR5L1-nLUC	-0.146663	0.345072	0.998105	-1.17679	0.883462										plant 44	5	3	5
	ZmPK1-nLUC	-0.0251	0.384899	1	-1.17412	1.12392			ZmPK1-nLUC	-0.033475	0.345072	0.999999	-1.0636	0.99665										plant 45	7	7	7
	ZmPK2-nLUC	-2.05854*	0.384899	4.80526e-05	-3.20756	-0.909519			ZmPK2-nLUC	-1.86486*	0.345072	4.00625e-05	-2.89499	-0.834738										plant 46	7	5	5
	ZmWIK-nLUC	-5.61437*	0.384899	6.57252e-13	-6.76339	-4.46536			ZmWIK-nLUC	-4.61691*	0.345072	6.58362e-13	-5.64704	-3.58679										plant 47	5	5	5
ZmWIK-nLUC	ZmRLK1-nLUC	5.65239*	0.384899	6.57252e-13	4.50337	6.80141		ZmWIK-nLUC	ZmRLK1-nLUC	4.65079*	0.345072	6.58251e-13	3.62066	5.68091										plant 48	5	5	5
	ZmPR5L1-nLUC	5.52092*	0.384899	6.57252e-13	4.37191	6.66994			ZmPR5L1-nLUC	4.47025*	0.345072	6.60583e-13	3.44013	5.50037										plant 49	5	5	7
	ZmPK1-nLUC	5.58928*	0.384899	6.57252e-13	4.44026	6.73829			ZmPK1-nLUC	4.58344*	0.345072	6.58584e-13	3.55331	5.61356										plant 50	7	5	7
	ZmPK2-nLUC	3.55584*	0.384899	1.68181e-10	2.40682	4.70486			ZmPK2-nLUC	2.75205*	0.345072	8.92575e-09	1.72193	3.78217										plant 51	5	7	5
	ZmPK3-nLUC	5.61438*	0.384899	6.57252e-13	4.46536	6.76339			ZmPK3-nLUC	4.61691*	0.345072	6.58362e-13	3.58679	5.64704										plant 52	9	5	5
* The significance level of the mean difference is 0.05.								* The significance level of the mean difference is 0.05.																plant 53	7	7	5
																								plant 54	7	3	3
																								plant 55	7	5	5
																								plant 56	7	5	3
																								plant 57	3	5	5
																								plant 58	7	3	5
																								plant 59	5	5	5
																								plant 60	7	5	7
																								plant 61	7	5	5
																								plant 62	9	5	3
																								plant 63	7	5	1
																								plant 64	5	5	5
																								plant 65	7	5	5
																								plant 66	5	3	3
																								plant 67	7	9	5
																								plant 68	7	3	5
																								plant 69	5	5	5
																								plant 70	5	3	5
																								plant 71	7	5	5
																								plant 72	5	5	5
																								plant 73	7	5	3
																								plant 74	7	3	3
																								plant 75	5	5	7
																								plant 76	5	3
																								plant 77	3	5
																								plant 78	5	5
																								plant 79	5
																								plant 80	3
																								plant 81	5
																								plant 82	5
																								plant 83	7
																								plant 84	5
																								plant 85	7
																								plant 86	3
																								plant 87	7
																								plant 88	7
																								plant 89	7
																								plant 90	5
																								plant 91	5
																								plant 92	7
																								plant 93	3
																								plant 94	5
																								plant 95	3
																								plant 96	7
																								plant 97	7
																								plant 98	7
																								plant 99	5
																								plant 100	5
																								plant 101	7
																								plant 102	7
																								plant 103	5
																								plant 104	7
																								plant 105	9
																								plant 106	5
																								plant 107	5
																								plant 108	7
																								plant 109	5
																								plant 110	3
																								plant 111	5
																								plant 112	7
																								ANOVA
																									SS	df	MS	F	P-value	F crit
																								Treatment (between columns)	117.103	2	58.5513	26.5105	3.27339e-11	3.03025
																								Residual (within colums)	578.656	262	2.20861
																								Total	695.758	264
																								LSD multiple comparisons
																										diff	se	p-value	95% CI
																													lwr	upr
																								B73	ZmWIK OE#3	1.24952*	0.221738	4.51098e-08	0.812908	1.68614
																									ZmWIK OE#4	1.42491*	0.219169	4.0012e-10	0.993351	1.85647
																								ZmWIK OE#3	B73	-1.24952*	0.221738	4.51098e-08	-1.68614	-0.812908
																									ZmWIK OE#4	0.175385	0.240341	0.466205	-0.297861	0.64863
																								ZmWIK OE#4	B73	-1.42491*	0.219169	4.0012e-10	-1.85647	-0.993351
																									ZmWIK OE#3	-0.175385	0.240341	0.466205	-0.64863	0.297861
																								* The significance level of the mean difference is 0.05.
