# Supplementary material for: The ZmWAKL–ZmWIK–ZmBLK1–ZmRBOH4 module provides quantitative resistance to gray leaf spot in maize
Source: Nat Genet. 2024 Jan 18;56(2):315–26. doi: 10.1038/s41588-023-01644-z (PMC10864183; doi:10.1038/s41588-023-01644-z)
Supplement: Supplementary file 16 — Statistical source data. [file 41588_2023_1644_MOESM16_ESM.xlsx]

## Sheet: Extended Data Fig 9
Extended data Fig. 9f
	NIL-Q11 CK			NIL-Q11 1 hpi			NIL-Q11 3 hpi			NIL-Q11 6 hpi			NIL-Y32 CK			NIL-Y32 1 hpi			NIL-Y32 3 hpi			NIL-Y32 6 hpi
ZmRBOH4	0.521233	0.786399	0.674221	2.25012	2.56685	2.47243	2.8219	2.23974	2.65128	4.19887	5.30248	4.62146	2.26054	1.68958	0.849517	2.12874	1.8025	1.97512	7.14368	5.67124	4.07462	2.93494	2.51247	2.02324
ZmRBOH1	1	0.788218	0.825532	0.44648	0.431271	0.447046	0.678302	0.279968	0.512411	0.122145	0.401461	0.287467	0.150378	0.176369	0.165374	0.115023	0.137738	0.124785	0	0.154249	0.0911	0.104386		0.07196
ZmRBOH5	0	0.000216	4.21e-05	0.00017	0.00165	0.0008	0.001004	9.64e-05	0.00054457	0	0	0	0.005614	0.002827	0.00412571	0.002724	0.001194	0.00195471	0.003594	0.023196	0.0074125	0	0	0
ZmRBOH6	0	0.000492	0.000325	0.003545	0.036651	0.007417	0.001304	0.001543	0.00135784	0.000506	0.002113	0.0008411	0.00677	0.001525	0.00445	0.000123	0.00147	0.000141	0	0.0145792	0.047039	0	0.0014715	0.002705
