# Supplementary material for: The ZmWAKL–ZmWIK–ZmBLK1–ZmRBOH4 module provides quantitative resistance to gray leaf spot in maize
Source: Nat Genet. 2024 Jan 18;56(2):315–26. doi: 10.1038/s41588-023-01644-z (PMC10864183; doi:10.1038/s41588-023-01644-z)
Supplement: Supplementary file 17 — Statistical source data. [file 41588_2023_1644_MOESM17_ESM.xlsx]

## Sheet: Extended Data Fig 10
Extended data Fig. 10c
	B73	Zmrboh4 ko#1	Zmrboh4 ko#2
plant 1	228	208	235
plant 2	237	186	222
plant 3	248	125	217
plant 4	252	140	220
plant 5	256	130	180
plant 6	246	155	173
plant 7	245	150	202
plant 8	267	120	196
plant 9	250	160	201
plant 10	265	180	212
plant 11	265	205	188
plant 12	250	202	207
plant 13	230	185	215
plant 14	230	190	164
plant 15	252	172	211
plant 16	245	95	190
plant 17	250	145	221
plant 18	205	130	215
plant 19	245	120	162
plant 20	260	205	140
plant 21	240	165	202
plant 22	242	120	167
plant 23	225	165	147
plant 24	240	130	206
plant 25	220	105	205
plant 26	225	140	218
plant 27	240	190	201
plant 28	251	170	197
plant 29	240	150	215
plant 30	237	100	210
plant 31	241	205	205
plant 32	253	220	212
plant 33	231	171	190
plant 34	245	174	136
plant 35	235	166	211
plant 36	241	180	164
plant 37	245	159	212
plant 38	242	168	208
plant 39	215		209
plant 40	216		217
plant 41	238		226
plant 42	220		219
plant 43	220		177
plant 44	240		236
plant 45	236		250
plant 46	230		197
plant 47	240		207
plant 48	230		221
plant 49	241		220
plant 50	250		213
plant 51	250		202
plant 52	242		215
plant 53	202		174
plant 54	221
plant 55	245
plant 56	225
plant 57	235
plant 58	240
plant 59	230
plant 60	215
plant 61	225
plant 62	241
plant 63	245
plant 64	226
plant 65	215
plant 66	236
plant 67	233
plant 68	250
plant 69	240
plant 70	246
plant 71	255
plant 72	212
plant 73	235
plant 74	236
plant 75	236
plant 76	261
plant 77	262
plant 78	250
plant 79	252
plant 80	245
plant 81	258
plant 82	246
plant 83	215
plant 84	240
plant 85	247
plant 86	253
plant 87	240
plant 88	245
plant 89	230
plant 90	231
plant 91	246
plant 92	238
ANOVA
	SS	df	MS	F	P-value	F crit
Treatment (between columns)	176061	2	88030.5	186.017	1.5762e-44	3.04615
Residual (within colums)	85183	180	473.239
Total	261244	182
LSD multiple comparisons
B73	Zmrboh4 ko#1	78.99542*	4.19494	2.05494e-44	70.7178	87.273
	Zmrboh4 ko#2	37.88966*	3.75139	2.7584e-19	30.4873	45.292
Zmrboh4 ko#1	B73	-78.99542*	4.19494	2.05494e-44	-87.273	-70.7178
	Zmrboh4 ko#2	-41.10576*	4.62414	6.31808e-16	-50.2303	-31.9813
Zmrboh4 ko#2	B73	-37.88966*	3.75139	2.7584e-19	-45.292	-30.4873
	Zmrboh4 ko#1	41.10576*	4.62414	6.31808e-16	31.9813	50.2303
* The significance level of the mean difference is 0.05.
